# Supplementary material for: Altered structural brain asymmetry in autism spectrum disorder in a study of 54 datasets
Source: Nat Commun. 2019 Oct 31;10:4958. doi: 10.1038/s41467-019-13005-8 (PMC6823355; doi:10.1038/s41467-019-13005-8)
Supplement: Supplementary file 4 — Supplementary Software 1 [file 41467_2019_13005_MOESM4_ESM.zip]

Archive with 7 entries (7 files):
- Supplementary Software 1/.Rhistory
- Supplementary Software 1/demo_ENIGMA_ASD_LAT_lme_primary.R
- Supplementary Software 1/demo_ENIGMA_ASD_LAT_lme_secondary.R
- Supplementary Software 1/demo_ENIGMA_ASD_LAT_loading.R
- Supplementary Software 1/demo_SCRIPT2RUN.R
- Supplementary Software 1/randomized_demodata_ENIGMA_ASD_LAT.txt
- Supplementary Software 1/README.txt
