# Supplementary material for: Altered structural brain asymmetry in autism spectrum disorder in a study of 54 datasets
Source: Nat Commun. 2019 Oct 31;10:4958. doi: 10.1038/s41467-019-13005-8 (PMC6823355; doi:10.1038/s41467-019-13005-8)
Supplement: Supplementary file 4 — Supplementary Software 1 [file 41467_2019_13005_MOESM4_ESM.zip › Supplementary Software 1/demo_ENIGMA_ASD_LAT_lme_primary.R]

#=============================
## ENIGMA Lateralization
## Regression Analaysis
#=============================

## load packages
library(nlme)

print("----------------------")
print("Start lme analysis")
#-----------------------------

## CREATE DATA SUBSETS, IF DEFINED
if(subset=="3T"){
  print("create data subset for 3T acquired data")
  aidata2 <- subset(aidata, Sitename!= "ABIDE2.39" & Sitename!= "FRANKFURT.13" & Sitename!= "FSM.9" & Sitename!= "MYAD.11" & 
                    Sitename!= "cattes.3" & Sitename!="liehoe.4" & Sitename!="ParelladaHGGM.34" & Sitename != "UMCU.31" & Sitename != "UMCU.32")
  #unique(aidata.subset$Sitename) # should be 45 levels. Needed to reset as factor.
  aidata2$Sitename <- as.character(aidata2$Sitename)
  aidata2$Sitename <- as.factor(aidata2$Sitename)
  
}else if(subset=="6yo"){
  print("create data subset for age 6 and older")
  aidata2 <- subset(aidata, Age >= 6)
  
}else if(subset=="40y"){
  print("create data subset for age < 40 y")
  aidata2 <- subset(aidata, Age < 40)
  
}else if(subset=="none"){
  print("no subsets created, analysis will be run on the total sample")
  aidata2 <- aidata

}else {print("ERROR: define subset") 
}


##---------------------
print("run lme model")
##--------------------
## note: method below is the same as na.action = na.omit on data = aidata

## Ensure controls are reference
#aidata$Dx <- relevel(aidata$Dx, "controls") (already defined in _data.R)

## define variables for info storage
lme_models <- list()
N.cases <- list()
N.controls <- list()
d_dx <- list()
ci_d <- list()
aic_main <- list(); bic_main <- list(); ll_main <- list()

covs = c("Age", "Sex", "Dx", "Sitename")

## loop through all brain regions
for (region in colnames(aidata2)[grep("AI", colnames(aidata))] )
{
  ## remove missings per data-subset (i.e. separately for each region)
  aidata.complete <- aidata2[,c(covs,region)][which(complete.cases(aidata2[,c(covs,region)])),]
  
  ## calculate number of cases and controls
  N.cases[[region]] <- as.numeric(table(aidata.complete$Dx)["cases"])
  N.controls[[region]] <- as.numeric(table(aidata.complete$Dx)["controls"])
  
  ## perform regression analysis on complete data (i.e. without missings)
  outcome <- aidata.complete[,region]
  ## notes: see commented script at the bottom of this file to make tables for poly(Age,2)
  lme_models[[region]] <- lme(outcome ~ Dx + Sex + Age, random=~1|Sitename, data = aidata.complete, method="ML", na.action="na.fail")
  #lme_models[[region]] <- lme(outcome ~ Dx + Sex + poly(Age,2), random=~1|Sitename, data = aidata.complete, method="ML", na.action="na.fail")
 
  ## calculate cohen's d effect size for diagnosis
  d_dx[[region]] <- d(summary(lme_models[[region]])$tTable["Dxcases","DF"], summary(lme_models[[region]])$tTable["Dxcases","t-value"], N.cases[[region]], N.controls[[region]])
  ## calcualte 95% CI around cohen's d
  ci_d[[region]] <- ci.d(d_dx[[region]], se.d(d_dx[[region]], N.cases[[region]], N.controls[[region]]))
  
  ## extract model fit measures
  aic_main[[region]] <- AIC(lme_models[[region]])
  bic_main[[region]] <- BIC(lme_models[[region]])
  ll_main[[region]] <- lme_models[[region]]$logLik
  
  ## clean
  rm(aidata.complete, outcome)
  
}
rm(region)


##----------------------------
print("Extract model results")
##----------------------------

data.models = lapply(lme_models, function(x){ summary(x)$tTable })
p.vals = lapply(data.models, function(x){ x["Dxcases","p-value"]})

## apply mcc per measure
sig <- c(which(p.adjust(p.vals[grep("thick",names(p.vals))], method="fdr") < 0.05),
         which(p.adjust(p.vals[grep("surf",names(p.vals))], method="fdr") < 0.05),
         which(p.adjust(p.vals[grep("surf|thick",names(p.vals), invert=TRUE)], method="fdr") < 0.05) )

print(">> the following AIs showed mcc significant association with diagnosis:")
print(names(sig))

min= d_dx[grep(as.numeric(summary(as.numeric(d_dx))["Min."]), as.numeric(d_dx))]
max = d_dx[grep(as.numeric(summary(as.numeric(d_dx))["Max."]), as.numeric(d_dx))]
print(paste(">> Cohens's d effect sizes ranged from ",round(as.numeric(min),2)," in ", names(min), " untill ", round(as.numeric(max),2), " in ", names(max), sep=""))


## ** FOR MAIN RESULTS ONLY **
##===============================================
print("create table with overview of results")
##===============================================
table <- data.frame(matrix(nrow=length(colnames(aidata)[grep("AI", colnames(aidata))]), ncol=0))

table[,"region"] <- sub("AI_", "", colnames(aidata)[grep("AI", colnames(aidata))])
table[,"Ntot"] <- (as.numeric(N.cases) + as.numeric(N.controls))
table[,"Ncases/controls"] <- paste(N.cases, "/", N.controls, sep="")
#table[,"b_int"] <- as.numeric(sapply(data.models, function(x){x[,"Value"]["(Intercept)"]}))
table[,"b_diag"] <- as.numeric(sapply(data.models, function(x){x[,"Value"]["Dxcases"]}))
table[,"b_age"] <- as.numeric(sapply(data.models, function(x){x[,"Value"]["Age"]}))        ## note that poly age has different names ('poly(Age, 2)1' and 'poly(Age, 2)2')
table[,"b_sex"] <- as.numeric(sapply(data.models, function(x){x[,"Value"]["Sexfemales"]}))
table[,"empty1"] <- NA
#table[,"se_int"] <- as.numeric(sapply(data.models, function(x){x[,"Std.Error"]["(Intercept)"]}))
table[,"se_diag"] <- as.numeric(sapply(data.models, function(x){x[,"Std.Error"]["Dxcases"]}))
table[,"se_age"] <- as.numeric(sapply(data.models, function(x){x[,"Std.Error"]["Age"]}))
table[,"se_sex"] <- as.numeric(sapply(data.models, function(x){x[,"Std.Error"]["Sexfemales"]}))
table[,"empty2"] <- NA
#table[,"t_int"] <- as.numeric(sapply(data.models, function(x){x[,"t-value"]["(Intercept)"]}))
table[,"t_diag"] <- as.numeric(sapply(data.models, function(x){x[,"t-value"]["Dxcases"]}))
table[,"t_age"] <- as.numeric(sapply(data.models, function(x){x[,"t-value"]["Age"]}))
table[,"t_sex"] <- as.numeric(sapply(data.models, function(x){x[,"t-value"]["Sexfemales"]}))
table[,"empty3"] <- NA
#table[,"p_int"] <- as.numeric(sapply(data.models, function(x){x[,"p-value"]["(Intercept)"]}))
table[,"p_diag"] <- as.numeric(sapply(data.models, function(x){x[,"p-value"]["Dxcases"]}))
table[,"p_age"] <- as.numeric(sapply(data.models, function(x){x[,"p-value"]["Age"]}))
table[,"p_sex"] <- as.numeric(sapply(data.models, function(x){x[,"p-value"]["Sexfemales"]}))
table[,"empty4"] <- NA
table[,"cohensd.ci"] <- paste(round(as.numeric(d_dx),digits=3), "(", as.character(sapply(ci_d, function(p){ paste(round(p, digits=2), collapse=",", sep="")})), ")",sep="")
#	
## include extra column with 'other significant terms in the model'
tmp=table[,c("p_diag", "p_age", "p_sex")]
colnames(tmp) <- c("diagnosis", "age", "sex")

table[,"other"] <- apply( tmp, 1, function(x){
  if(as.numeric(x[1]) < 0.05 | as.numeric(x[2]) < 0.05 | as.numeric(x[3]) < 0.05) {
        other <- paste( colnames(tmp)[which(x < 0.05)], collapse=", " , sep="")
  }else {other <- ""}
  return(other)
})
rm(tmp)

## add column to indicate whether region survives mcc
mcc <- c(table[grep("thick", table$region),][which(p.adjust(table[grep("thick", table$region),]$p_diag, method="fdr") < 0.05),"region"],
         table[grep("surf", table$region),][which(p.adjust(table[grep("surf", table$region),]$p_diag, method="fdr") < 0.05),"region"],
         table[-grep("surf|thick", table$region),][which(p.adjust(table[-grep("surf|thick", table$region),]$p_diag, method="fdr") < 0.05),"region"])

cond <- paste("table$region=='",mcc, "'", collapse="|", sep="")
w <- eval(parse(text=paste("which(",cond,")", sep="")))
table$mcc <- "no"
table[w,"mcc"] <- "yes"

## save table
if(out=="no" & subset=="none"){
  if (file.exists(paste(working_dir, "working_data/Analysis/primary/lme_age_sex.xls",sep=""))==FALSE){
    write.table(table, file=paste(working_dir,"working_data/Analysis/primary/lme_age_sex.xls", sep=""), row.names = F, col.names=T, sep="\t")}
 }else if(out=="no" & subset!="none"){
   if (file.exists(paste(working_dir, "working_data/Analysis/primary/lme_age_sex_",subset,".xls",sep=""))==FALSE){
   write.table(table, file=paste(working_dir,"working_data/Analysis/primary/lme_age_sex_",subset,".xls", sep=""), row.names = F, col.names=T, sep="\t")}
  }else if (out=="yes" & subset=="none"){
    if (file.exists(paste(working_dir, "working_data/Analysis/primary/lme_age_sex_winsorized.xls",sep=""))==FALSE){
    write.table(table, file=paste(working_dir,"working_data/Analysis/primary/lme_age_sex_winsorized.xls", sep=""), row.names = F, col.names=T, sep="\t")}
  }else{
    if (file.exists(paste(working_dir, "working_data/Analysis/primary/lme_age_sex_winsorized_",subset,".xls",sep=""))==FALSE){
    write.table(table, file=paste(working_dir,"working_data/Analysis/primary/lme_age_sex_winsorized_",subset,".xls", sep=""), row.names = F, col.names=T, sep="\t") }
}


print("FINISHED lme analysis")
print("---------------------")

## ** FOR poly(Age,2) analyses **
# # ##=====================================================
# # ## MAKE TABLES FOR OTHER MODELS, INDEPENDENT OF VARIABLES
# # ##=======================================================
# table <- data.frame(matrix(nrow=length(colnames(aidata)[grep("AI", colnames(aidata))]), ncol=0))
# 
# table[,"region"] <- sub("AI_", "", colnames(aidata)[grep("AI", colnames(aidata))])
# table[,"Ntot"] <- (as.numeric(N.cases) + as.numeric(N.controls))
# table[,"Ncases/controls"] <- paste(N.cases, "/", N.controls, sep="")
# 
# for(region in names(data.models)) {
#   for(c in colnames(as.data.frame(data.models$AI_bankssts_surfavg)) ){              ## note that colnames are independent of AI region
#      for(r in rownames(as.data.frame(data.models$AI_bankssts_surfavg)) ){           ## note that rownames are independent of AI region
# 
#        tmpdf <- as.data.frame(data.models[region])
#        colnames(tmpdf) <- colnames(as.data.frame(data.models$AI_bankssts_surfavg))  ## note that colnames are independent of AI region
#        table[which(table$region==gsub("AI_", "",region)),paste(c,"_",r, sep="")] <- tmpdf[r,c]
#       } }
# }
# 
# ## check which regions survive mcc for diagnosis (performed separate per measure)
# mcc <- c(table[grep("thick", table$region),][which(p.adjust(table[grep("thick", table$region), "p-value_Dxcases"], method="fdr") < 0.05),"region"],
#           table[grep("surf", table$region),][which(p.adjust(table[grep("surf", table$region), "p-value_Dxcases"], method="fdr") < 0.05),"region"],
#            table[grep("surf|thick", table$region, invert=T),][which(p.adjust(table[grep("surf|thick", table$region, invert=T), "p-value_Dxcases"], method="fdr") < 0.05),"region"])
# cond <- paste("table$region=='",mcc, "'", collapse="|", sep="")
# w <- eval(parse(text=paste("which(",cond,")", sep="")))
# table$mcc <- "no"
# table[w,"mcc"] <- "yes"
# 
# ## which terms have p-values < 0.05
# tmp=apply(table[,(grep("p-value", colnames(table))[-1])], 2, function(x){ which(x < 0.05)})  ## note: [-1] is to remove intercept column
# for(i in c(1:nrow(table))){
# table[i,"other"] <- paste( gsub("p-value_", "", names(which(unlist(tmp) == i))), collapse=", ", sep="")
# }
# rm(tmp)
# 
# table$cohensd <- as.numeric(d_dx)
# 
# if(out=="no"){
#   write.table(table, file=paste(working_dir,"working_data/Analysis/primary/lme_age_sex_age2.xls", sep=""), row.names = F, col.names=T, sep="\t")
# }else{
#   write.table(table, file=paste(working_dir,"working_data/Analysis/primary/lme_age_sex_age2_winsorized.xls", sep=""), row.names = F, col.names=T, sep="\t")
# }


#####
###
#
