# Supplementary material for: Altered structural brain asymmetry in autism spectrum disorder in a study of 54 datasets
Source: Nat Commun. 2019 Oct 31;10:4958. doi: 10.1038/s41467-019-13005-8 (PMC6823355; doi:10.1038/s41467-019-13005-8)
Supplement: Supplementary file 4 — Supplementary Software 1 [file 41467_2019_13005_MOESM4_ESM.zip › Supplementary Software 1/demo_ENIGMA_ASD_LAT_lme_secondary.R]

#====================================================
## ENIGMA ASD-Laterality
## Secondary analyses
#=====================================================

print("------------------------------")
print("START secondary analyses")
##---------------------------

if( length(grep("asymm_directions",list.files(paste(working_dir,"working_data/Analysis/secondary/",sep="")))) == 0){
#============================================
print("assessing the direction of asymmetry") 
#============================================

if (length(names(sig))!=0){
  
## performing lmes on LR separately
cov = c("SubjID", "Age", "Dx", "Sex", "Sitename")
lme_models_LR <- list(); d_dx_LR <- list(); N.cases.LR <- list(); N.controls.LR <- list(); ci_dx_LR <- list()
LRdata$Dx <- relevel(LRdata$Dx, "controls")
for (region in colnames(LRdata)[grep("Left|L_|LThickness|LSurfArea|Right|R_|RThickness|RSurfArea", colnames(LRdata))] )
{
  LRdata.complete <- LRdata[,c(cov,region)][which(complete.cases(LRdata[,c(cov,region)])),]
  N.cases.LR[[region]] <- length(unique(subset(LRdata.complete, Dx =="cases")$SubjID))
  N.controls.LR[[region]] <- length(unique(subset(LRdata.complete, Dx =="controls")$SubjID))
  outcome <- LRdata.complete[,region]
  lme_models_LR[[region]] <- lme(outcome ~ Dx + as.factor(Sex) + Age, random=~1|Sitename, data = LRdata.complete, method="ML", na.action="na.fail")
  d_dx_LR[[region]]<- d(summary(lme_models_LR[[region]])$tTable["Dxcases","DF"], summary(lme_models_LR[[region]])$tTable["Dxcases","t-value"], N.cases.LR[[region]], N.controls.LR[[region]])
  ci_dx_LR[[region]] <- ci.d(d_dx_LR[[region]], se.d(d_dx_LR[[region]], N.cases.LR[[region]], N.controls.LR[[region]]))
  rm(LRdata.complete, outcome)
}

## derive the d and CI for left and right
d_dx_L <- d_dx_LR[grep("L_|Left|LThickness|LSurfArea", names(d_dx_LR))]; ci_dx_L <- ci_dx_LR[grep("L_|Left|LThickness|LSurfArea", names(ci_dx_LR))]
d_dx_R <- d_dx_LR[grep("R_|Right|RThickness|RSurfArea", names(d_dx_LR))]; ci_dx_R <- ci_dx_LR[grep("R_|Right|RThickness|RSurfArea", names(ci_dx_LR))]
names(d_dx_L) <- gsub("L_", "", gsub("Left", "", gsub("LThickness", "totalthick", gsub("LSurfArea", "totalsurf", names(d_dx_L))))); names(d_dx_R) <- gsub("R_", "", gsub("Right", "", gsub("RThickness", "totalthick", gsub("RSurfArea", "totalsurf", names(d_dx_R)))))
names(ci_dx_L) <- gsub("L_", "", gsub("Left", "", gsub("LThickness", "totalthick", gsub("LSurfArea", "totalsurf", names(ci_dx_L))))); names(ci_dx_R) <- gsub("R_", "", gsub("Right", "", gsub("RThickness", "totalthick", gsub("RSurfArea", "totalsurf", names(ci_dx_R)))))
## check that the order is the same
#names(d_dx_L) == names(d_dx_L) ;names(ci_dx_L) == names(ci_dx_R); names(d_dx_L) == names(ci_dx_L)

mydf <- data.frame(matrix(nrow=length(names(d_dx_L)), ncol=0))
mydf$region <- names(d_dx_L)
mydf$d.dx.LEFT <- paste(round(as.numeric(d_dx_L),digits=3), "(", as.character(sapply(ci_dx_L, function(p){ paste(round(p, digits=2), collapse=",", sep="")})), ")",sep="")
mydf$d.dx.RIGHT <- paste(round(as.numeric(d_dx_R),digits=3), "(", as.character(sapply(ci_dx_R, function(p){ paste(round(p, digits=2), collapse=",", sep="")})), ")",sep="")

print("...calculating raw mean AI in controls....")
tmpdata <- subset(aidata, Dx=="controls")
tmpdata <- tmpdata[,c(grep("AI_", colnames(tmpdata)) )]
means <- apply(tmpdata, 2, function(m){ mean(m, na.rm=T)})
sds <- apply(tmpdata,2, function(m){ sd(m, na.rm=T)})
cntrl <-  data.frame("region"=gsub("AI_", "",names(tmpdata)))
cntrl$mean.sd.AI.cntrl <- paste(round(as.numeric(means),3), paste(" \u00b1 ",round(as.numeric(sds),2), sep=""), sep="")
rm(tmpdata, means,sds)
print("...calculating raw mean AI in cases....")
tmpdata <- subset(aidata, Dx=="cases")
tmpdata <- tmpdata[,c(grep("AI_", colnames(tmpdata)) )]
means <- apply(tmpdata, 2, function(m){ mean(m, na.rm=T)})
sds <- apply(tmpdata,2, function(m){ sd(m, na.rm=T)})
cases <-  data.frame("region"=gsub("AI_", "",names(tmpdata)))
cases$mean.sd.AI.cases <- paste(round(as.numeric(means),3), paste(" \u00b1 ",round(as.numeric(sds),2), sep=""), sep="")
rm(tmpdata, means,sds)
cascont <- merge(cntrl, cases, by="region");

# select the significant regions only
dirdf <- merge(cascont, mydf, by="region"); rm(mydf, cntrl)
cond <- paste("dirdf$region =='", gsub("AI_", "", names(sig)), "'", collapse="|", sep="")
dirdf <- dirdf[eval(parse(text=paste("which(",cond,")",sep=""))),]

## extract the numeric AI values for controls and determine whether asymmetry is leftward or rightward
cntrl <- lapply(strsplit(dirdf$mean.sd.AI.cntrl, " \u00b1 "), function(f){ as.numeric(f[[1]][1])})
cntrl <- lapply(cntrl, function(x){ if(x > 0){tmp <- "leftward"}else if(x < 0){tmp <- "rightward"}else {tmp <- "NULL"}})
dirdf$controls <- unlist(cntrl) 


## determine wheter asymmetry is increased, decreased, or reversed in cases vs controls 
## compare mean AI's between cases and controls
dirdf$cases <- NA
a=as.numeric(sapply( strsplit(dirdf$mean.sd.AI.cntrl," "), "[", 1))
b=as.numeric(sapply( strsplit(dirdf$mean.sd.AI.cases," "), "[", 1))
diff=b-a
for (i in c(1:nrow(dirdf))){
  
  if ( (dirdf[i,"controls"] == "rightward" & diff[i] < 0) | (dirdf[i,"controls"] == "leftward" & diff[i] > 0)  ){
    dirdf[i,"cases"] <- "increased"
  }else if ( (dirdf[i,"controls"] == "rightward" & diff[i] > 0) | (dirdf[i,"controls"] == "leftward" & diff[i] < 0)){
    dirdf[i,"cases"] <- "decreased"
  }else{
    dirdf[i,"cases"] <- "MISSING"
  }
  
  if( (a[i]>0 & b[i]<0) | (a[i]<0 & b[i]>0) ){
    dirdf[i,"cases"] <- "decreased"}
  
  if(diff[i]==0){
    dirdf[i,"cases"] <- "symmetric"}
}

## clean
rm(a,b,diff)


print(">> the directions of asymmetre were as follows:")
print(dirdf)

## save table
write.table(dirdf, file=paste(working_dir,"working_data/Analysis/secondary/asymm_directions_main.xls",sep=""), row.names=F, col.names=T, sep="\t")

}# end of if-loop
}

if( !("interaction_Dx_age.xls" %in% list.files(paste(working_dir,"working_data/Analysis/secondary/",sep="")))){
##======================================
print("checking the effects of age and sex") 
## by examining their interaction with diagnosis
##========================================

## define factor age
aidata$age.factor <- cut(aidata$Age, c(0,17,Inf), labels = c("children", "adults"))

## define covariates that will be in the model
cov = c("SubjID", "Dx", "Age", "age.factor", "Sex", "Sitename")
## define variable for info storage
lme_models_age <- list(); lme_models_sex <- list(); lme_models_ageSex <- list(); lme_models_age_cont <- list()
N.cases <- list(); N.controls <- list()
d_dx_age <- list(); d_dx_sex <- list(); d_dx_ageSex <- list(); d_dx_age_adol <- list(); d_dx_age_cont <- list()
aic_age <- list(); bic_age <- list(); aic_sex <- list(); bic_sex <- list(); ll_age <- list(); ll_sex <- list()
aic_age_cont <- list(); bic_age_cont <- list(); ll_age_cont <- list()

## loop through all brain regions
for (region in colnames(aidata)[grep("AI", colnames(aidata))] )
  {
  aidata.complete <- aidata[,c(cov,region)][which(complete.cases(aidata[,c(cov,region)])),]
  
  ## calculate number of cases and controls
  N.cases[[region]] <- length(unique(subset(aidata.complete, Dx =="cases")$SubjID))
  N.controls[[region]] <- length(unique(subset(aidata.complete, Dx =="controls")$SubjID))
  
  ## perform regression analysis on complete data (i.e. without missings)
  outcome <- aidata.complete[,region]
  for(effect in c("Age", "Age_cont", "Sex", "threeway")){
      if(effect=="Age"){
        lme_models_age[[region]] <- lme(outcome ~ Dx + Sex + age.factor + Dx*age.factor, random=~1|Sitename, data = aidata.complete, method="ML", na.action="na.fail")
        if(length(levels(aidata$age.factor)==2)){
        d_dx_age[[region]] <- d(summary(lme_models_age[[region]])$tTable["Dxcases:age.factoradults","DF"], summary(lme_models_age[[region]])$tTable["Dxcases:age.factoradults","t-value"], N.cases[[region]], N.controls[[region]])
        }
        ## extract model fit measures
        aic_age[[region]] <- AIC(lme_models_age[[region]])
        bic_age[[region]] <- BIC(lme_models_age[[region]])
        ll_age[[region]] <- lme_models_age[[region]]$logLik
        
        }else if (effect=="Age_cont"){
        lme_models_age_cont[[region]] <- lme(outcome ~ Dx + Sex + Age + Dx*Age, random=~1|Sitename, data = aidata.complete, method="ML", na.action="na.fail")
        d_dx_age_cont[[region]] <- d(summary(lme_models_age_cont[[region]])$tTable["Dxcases:Age","DF"], summary(lme_models_age_cont[[region]])$tTable["Dxcases:Age","t-value"], N.cases[[region]], N.controls[[region]])
        
        ## extract model fit measures
        aic_age_cont[[region]] <- AIC(lme_models_age_cont[[region]])
        bic_age_cont[[region]] <- BIC(lme_models_age_cont[[region]])
        ll_age_cont[[region]] <- lme_models_age_cont[[region]]$logLik
        
        }else if (effect=="Sex"){
        lme_models_sex[[region]] <- lme(outcome ~ Dx + Sex + Age + Dx*Sex, random=~1|Sitename, data = aidata.complete, method="ML", na.action="na.fail")
        d_dx_sex[[region]] <- d(summary(lme_models_sex[[region]])$tTable["Dxcases:Sexfemales","DF"], summary(lme_models_sex[[region]])$tTable["Dxcases:Sexfemales","t-value"], N.cases[[region]], N.controls[[region]])
        ## extract model fit measures
        aic_sex[[region]] <- AIC(lme_models_sex[[region]])
        bic_sex[[region]] <- BIC(lme_models_sex[[region]])
        ll_sex[[region]] <- lme_models_sex[[region]]$logLik
        
        }else{ ##threeway
        lme_models_ageSex[[region]] <- lme(outcome ~ Dx + Sex + age.factor + Dx*age.factor + Dx*Sex + Dx*age.factor*Sex, random=~1|Sitename, data = aidata.complete, method="ML", na.action="na.fail")
        d_dx_ageSex[[region]] <- d(summary(lme_models_ageSex[[region]])$tTable["Dxcases:Sexfemales:age.factoradults","DF"], summary(lme_models_ageSex[[region]])$tTable["Dxcases:Sexfemales:age.factoradults","t-value"], N.cases[[region]], N.controls[[region]])
        }
    
  }
  ## clean
  rm(aidata.complete, outcome)
}
rm(region)

## store results into variable
data.models.age = lapply(lme_models_age, function(x){ summary(x)$tTable })
data.models.sex = lapply(lme_models_sex, function(x){ summary(x)$tTable })
data.models.ageSex = lapply(lme_models_ageSex, function(x){ summary(x)$tTable })
data.models.age_cont = lapply(lme_models_age_cont, function(x){ summary(x)$tTable })

##------------------------------------------
## make tables for models, independent of variables
for(models in c("data.models.age", "data.models.sex", "data.models.ageSex", "data.models.age_cont")){
  
  tmp.models <- get(models)
  table <- data.frame(matrix(nrow=length(colnames(aidata)[grep("AI", colnames(aidata))]), ncol=0))
  table[,"region"] <- sub("AI_", "", colnames(aidata)[grep("AI", colnames(aidata))])
  table[,"Ntot"] <- (as.numeric(N.cases) + as.numeric(N.controls))
  table[,"Ncases/controls"] <- paste(N.cases, "/", N.controls, sep="")
  
  for(region in names(tmp.models)) {
    for(c in colnames(as.data.frame(tmp.models$AI_bankssts_surfavg)) ){              ## note that colnames are independent of AI region
      for(r in rownames(as.data.frame(tmp.models$AI_bankssts_surfavg)) ){           ## note that rownames are independent of AI region
        
        tmpdf <- as.data.frame(tmp.models[region])
        colnames(tmpdf) <- colnames(as.data.frame(tmp.models$AI_bankssts_surfavg))  ## note that colnames are independent of AI region
        table[which(table$region==gsub("AI_", "",region)),paste(c,"_",r, sep="")] <- tmpdf[r,c]
      } }
  }
  
  ## check which regions survive mcc for diagnosis (performed separate per measure)
  mcc <- c(table[grep("thick", table$region),][which(p.adjust(table[grep("thick", table$region), "p-value_Dxcases"], method="fdr") < 0.05),"region"],
           table[grep("surf", table$region),][which(p.adjust(table[grep("surf", table$region), "p-value_Dxcases"], method="fdr") < 0.05),"region"],
           table[grep("surf|thick", table$region, invert=T),][which(p.adjust(table[grep("surf|thick", table$region, invert=T), "p-value_Dxcases"], method="fdr") < 0.05),"region"])
  cond <- paste("table$region=='",mcc, "'", collapse="|", sep="")
  w <- eval(parse(text=paste("which(",cond,")", sep="")))
  table$mcc <- "no"
  table[w,"mcc"] <- "yes"
  
  # ## test mcc for interaction effects, e.g. Dx:Sex
  # models="data.models.sex"
  # c(table[grep("thick", table$region),][which(p.adjust(table[grep("thick", table$region), "p-value_Dxcases:Sexfemales"], method="fdr") < 0.05),"region"],
  #   table[grep("surf", table$region),][which(p.adjust(table[grep("surf", table$region), "p-value_Dxcases:Sexfemales"], method="fdr") < 0.05),"region"],
  #   table[grep("surf|thick", table$region, invert=T),][which(p.adjust(table[grep("surf|thick", table$region, invert=T), "p-value_Dxcases:Sexfemales"], method="fdr") < 0.05),"region"])
  
  ## which terms have p-values < 0.05
  tmp=apply(table[,(grep("p-value", colnames(table))[-1])], 2, function(x){ which(x < 0.05)})  ## note: [-1] is to remove intercept column
  for(i in c(1:nrow(table))){
    table[i,"other"] <- paste( gsub("p-value_", "", names(which(unlist(tmp) == i))), collapse=", ", sep="")
  }
  rm(tmp)
  
  ## save table
  write.table(table, file=paste(working_dir,"working_data/Analysis/secondary/interaction_Dx_",unlist(strsplit(models, "\\."))[3],".xls",sep=""), sep="\t", row.names=F, col.names=T)
} # end of model loop

## examine which interactions are significant 
print(">> the following diag*age.factor interactions are significant (mcc):")
c(names(which(p.adjust(sapply(data.models.age, function(x){ x["Dxcases:age.factoradults","p-value"] })[grep("thick", names(sapply(data.models.age, function(x){ x["Dxcases:age.factoradults","p-value"] }) ))], method="fdr") < 0.05)),
names(which(p.adjust(sapply(data.models.age, function(x){ x["Dxcases:age.factoradults","p-value"] })[grep("surf", names(sapply(data.models.age, function(x){ x["Dxcases:age.factoradults","p-value"] }) ))], method="fdr") < 0.05)),
names(which(p.adjust(sapply(data.models.age, function(x){ x["Dxcases:age.factoradults","p-value"] })[grep("surf|thick", names(sapply(data.models.age, function(x){ x["Dxcases:age.factoradults","p-value"] }) ), invert=T)], method="fdr") < 0.05)) 
) #%in% names(sig) ## note: NOT present in sig

## examine which interactions are significant 
print(">> the following diag*age_cont interactions are significant (mcc):")
c(names(which(p.adjust(sapply(data.models.age_cont, function(x){ x["Dxcases:Age","p-value"] })[grep("thick", names(sapply(data.models.age_cont, function(x){ x["Dxcases:Age","p-value"] }) ))], method="fdr") < 0.05)),
  names(which(p.adjust(sapply(data.models.age_cont, function(x){ x["Dxcases:Age","p-value"] })[grep("surf", names(sapply(data.models.age_cont, function(x){ x["Dxcases:Age","p-value"] }) ))], method="fdr") < 0.05)),
  names(which(p.adjust(sapply(data.models.age_cont, function(x){ x["Dxcases:Age","p-value"] })[grep("surf|thick", names(sapply(data.models.age_cont, function(x){ x["Dxcases:Age","p-value"] }) ), invert=T)], method="fdr") < 0.05)) 
)

print(">> the following diag*sex interactions are significant (mcc):")
c(names(which(p.adjust(sapply(data.models.sex, function(x){ x["Dxcases:Sexfemales","p-value"] })[grep("thick", names(sapply(data.models.sex, function(x){ x["Dxcases:Sexfemales","p-value"] }) ))], method="fdr") < 0.05)),
  names(which(p.adjust(sapply(data.models.sex, function(x){ x["Dxcases:Sexfemales","p-value"] })[grep("surf", names(sapply(data.models.sex, function(x){ x["Dxcases:Sexfemales","p-value"] }) ))], method="fdr") < 0.05)),
  names(which(p.adjust(sapply(data.models.sex, function(x){ x["Dxcases:Sexfemales","p-value"] })[grep("surf|thick", names(sapply(data.models.sex, function(x){ x["Dxcases:Sexfemales","p-value"] }) ), invert=T)], method="fdr") < 0.05)) 
)  #%in% names(sig) ## note: present in sig

rm(table, tmp.models, tmpdf)
}# end of if-loop


# ## check whether subcortical volumes survive mcc:
# ## extract p-values for subcort (dx:age)
# tmp <- sapply(lme_models_age[names(lme_models_age)[grep("surf|thick",names(lme_models_age), invert=T)]], function(s){
#   summary(s)$tTable["Dxcases:age.factoradults","p-value"]
# })
# ## check whether they survive mcc
# tmp[which(p.adjust(as.numeric(tmp), method="fdr") < 0.05)]


if( !("stratification_children.xls" %in% list.files(paste(working_dir,"working_data/Analysis/secondary/",sep="")))){
##======================================
print("stratification for age and sex")
##=====================================
## only of relevance to rostral anterior cingulate thickness AI, which showed significant diag:sex interaction.

for (group in c(levels(aidata$age.factor), levels(aidata$Sex)) ){
  
  ## define data subset
  if(group == levels(aidata$Sex)[1] | group == levels(aidata$Sex)[2]){
  tmpdata <- subset(aidata, Sex==group); cov = c("Dx", "Age", "Sitename")
  }else{tmpdata <- subset(aidata, age.factor==group); cov=c("Dx", "Sex", "Sitename") }
  
  ## define variables for info storage  
  lme_models_tmp <- list(); N.cases_tmp <- list(); N.controls_tmp <- list(); d_dx_tmp <- list(); ci_d_tmp <- list()

      for (region in colnames(aidata)[grep("AI", colnames(aidata))] )
      {
          ## remove missings per data-subset (i.e. separately for each region)
          tmpdata.complete <- tmpdata[,c(cov,region)][which(complete.cases(tmpdata[,c(cov,region)])),]
    
          if (nrow(tmpdata.complete) !=0){
          ## calculate number of cases and controls
          N.cases_tmp[[region]] <- as.numeric(table(tmpdata.complete$Dx)["cases"]) 
          N.controls_tmp[[region]] <- as.numeric(table(tmpdata.complete$Dx)["controls"])
    
          ## perform regression analysis on complete data (i.e. without missings)
          outcome <- tmpdata.complete[,region]
          
          if(group == levels(aidata$Sex)[1] | group == levels(aidata$Sex)[2]){
          lme_models_tmp[[region]] <- lme(outcome ~ Dx + Age, random=~1|Sitename, data = tmpdata.complete, method="ML", na.action="na.fail")
          }else{lme_models_tmp[[region]] <- lme(outcome ~ Dx + Sex, random=~1|Sitename, data = tmpdata.complete, method="ML", na.action="na.fail")}
          
          d_dx_tmp[[region]] <- d(summary(lme_models_tmp[[region]])$tTable["Dxcases","DF"], summary(lme_models_tmp[[region]])$tTable["Dxcases","t-value"], N.cases_tmp[[region]], N.controls_tmp[[region]])
          ## note thad d = Inf when cases-only or controls-only
          
          ci_d_tmp[[region]] <- ci.d(d_dx_tmp[[region]], se.d(d_dx_tmp[[region]], N.cases_tmp[[region]], N.controls_tmp[[region]]))
          ## clean
          rm(tmpdata.complete, outcome)
          }else{rm(tmp.data); lme_models_tmp[[region]] <- "no data available"}
        }
  
  ## save tmpdata into correct name
  eval(parse(text=paste("lme_models_", group,"<- lme_models_tmp", sep="")))
  eval(parse(text=paste("N.cases_", group,"<- N.cases_tmp", sep="")))
  eval(parse(text=paste("N.controls_", group,"<- N.controls_tmp", sep=""))) 
  eval(parse(text=paste("d_dx_", group,"<- d_dx_tmp", sep=""))) 
  eval(parse(text=paste("ci_d_", group,"<- ci_d_tmp", sep=""))) 
    
  ## clean
    rm(tmpdata, lme_models_tmp, N.cases_tmp, N.controls_tmp, d_dx_tmp, ci_d_tmp)
}

## store results into variable
data.models.children = lapply(lme_models_children, function(x){ summary(x)$tTable })
data.models.adults = lapply(lme_models_adults, function(x){ summary(x)$tTable })
data.models.males = lapply(lme_models_males, function(x){ summary(x)$tTable })
data.models.females = lapply(lme_models_females, function(x){ summary(x)$tTable })

##-----------------------------------------------
## make tables for models, independent of variables

for(models in c("data.models.children", "data.models.adults", "data.models.males", "data.models.females")){
  tmp.models <- get(models)
  table <- data.frame(matrix(nrow=length(colnames(aidata)[grep("AI", colnames(aidata))]), ncol=0))
  table[,"region"] <- sub("AI_", "", colnames(aidata)[grep("AI", colnames(aidata))])
  table[,"Ntot"] <- (as.numeric(get(paste("N.cases_",unlist(strsplit(models, "\\."))[3], sep=""))) + as.numeric(get(paste("N.controls_", unlist(strsplit(models, "\\."))[3], sep=""))))
  table[,"Ncases/controls"] <- paste(get(paste("N.cases_",unlist(strsplit(models, "\\."))[3], sep="")), "/", get(paste("N.controls_",unlist(strsplit(models, "\\."))[3], sep="")), sep="")
  
  for(region in names(tmp.models)) {
    for(c in colnames(as.data.frame(tmp.models$AI_bankssts_surfavg)) ){              ## note that colnames are independent of AI region
      for(r in rownames(as.data.frame(tmp.models$AI_bankssts_surfavg)) ){           ## note that rownames are independent of AI region
        
        tmpdf <- as.data.frame(tmp.models[region])
        colnames(tmpdf) <- colnames(as.data.frame(tmp.models$AI_bankssts_surfavg))  ## note that colnames are independent of AI region
        table[which(table$region==gsub("AI_", "",region)),paste(c,"_",r, sep="")] <- tmpdf[r,c]
      } }
  }
  
  ## check which regions survive mcc for diagnosis (performed separate per measure)
  mcc <- c(table[grep("thick", table$region),][which(p.adjust(table[grep("thick", table$region), "p-value_Dxcases"], method="fdr") < 0.05),"region"],
           table[grep("surf", table$region),][which(p.adjust(table[grep("surf", table$region), "p-value_Dxcases"], method="fdr") < 0.05),"region"],
           table[grep("surf|thick", table$region, invert=T),][which(p.adjust(table[grep("surf|thick", table$region, invert=T), "p-value_Dxcases"], method="fdr") < 0.05),"region"])
  cond <- paste("table$region=='",mcc, "'", collapse="|", sep="")
  w <- eval(parse(text=paste("which(",cond,")", sep="")))
  table$mcc <- "no"
  table[w,"mcc"] <- "yes"
  
  ## which terms have p-values < 0.05
  tmp=apply(table[,(grep("p-value", colnames(table))[-1])], 2, function(x){ which(x < 0.05)})  ## note: [-1] is to remove intercept column
  for(i in c(1:nrow(table))){
    table[i,"other"] <- paste( gsub("p-value_", "", names(which(unlist(tmp) == i))), collapse=", ", sep="")
  }
  rm(tmp)
  
  ## save tables
  write.table(table, file=paste(working_dir,"working_data/Analysis/secondary/stratification_",unlist(strsplit(models, "\\."))[3],".xls",sep=""), sep="\t", row.names=F, col.names=T)

} # end of model loop

} #end of if-loop


## clean
# rm(ci_d_adults, ci_d_children, d_dx_children, lme_models_adults, lme_models_children, lme_models_age, lme_models_ageSex, lme_models_females, lme_models_males, lme_models_sex)
# rm(N.cases, N.cases_children, N.controls, N.controls_adults, N.controls_children, p.vals_adults, p.vals_children, N.cases_adults, d_dx_adults)
# rm(ci_d_females, ci_d_males, d_dx_age, d_dx_females, data.models.age, data.models.sex, data.models.ageSex)
# rm(d_dx_ageSex, d_dx_males, d_dx_sex, N.cases_females, N.cases_males, N.controls_females, N.controls_males, p.vals_females, p.vals_males, p.vals.age.adol, p.vals.age.adul, p.vals.ageSex, p.vals.sex)
# rm(group, effect, region)


##============================================================================================================
print("examining effects of ADOS and medication use within cases and IQ within cases and controls separately")
##=============================================================================================================

## TRANSFORM DATA
aidata$ados.norm <- log10(aidata$ADOS)

test=aidata[!(is.na(aidata$ADOS)),]
table(test$Dx); rm(test) ## N subjects with ADOS data

##--------
## define medication 
aidata$medication <- as.numeric(aidata$Medication.current...2.yes..1.no.)

#	0: no medication use (due to any medication use being an exclusion criterium)
#	1: no medication use 
#	2: medication use

aidata$medication[which(aidata$medication==1)] <- 0 ## replace all 1 with 0
aidata$medication <- as.factor(aidata$medication)

##-----------
aidata.cases <- subset(aidata, Dx=="cases")
aidata.controls <- subset(aidata, Dx=="controls")

## define variables for info storage
lme_models_iq <- list(); lme_models_ados <- list(); lme_models_iq_controls <- list(); lme_models_med <- list()
N.tot_iq <- list(); N.tot_ados <- list(); N.tot_iq_controls <- list(); N.tot_med <- list()
cov = c("SubjID", "Age", "Sex", "IQ", "Sitename")
cov2 = c("SubjID", "Age", "Sex", "ados.norm", "Sitename") 
cov4 = c("SubjID", "Age", "Sex", "medication", "Sitename") 

## WITHIN CASES
## loop through all brain regions
for (region in colnames(aidata)[grep("AI", colnames(aidata))] )
{
    ## IQ
    aidata.complete <- aidata.cases[,c(cov,region)][which(complete.cases(aidata.cases[,c(cov,region)])),]
    N.tot_iq[[region]] <- nrow(aidata.complete)
    outcome <- aidata.complete[,region]
    lme_models_iq[[region]] <- lme(outcome ~ IQ + Sex + Age, random=~1|Sitename, data = aidata.complete, method="ML", na.action="na.fail")
    rm(aidata.complete, outcome)

    # ## check rostral ACC
    # summary(lme(AI_rostralanteriorcingulate_thickavg ~ IQ + Sex + Age + IQ*Age, random=~1|Sitename, data = aidata.complete, method="ML", na.action="na.fail"))
    # summary(lme(AI_rostralanteriorcingulate_thickavg ~ IQ + Sex + Age + IQ*Sex, random=~1|Sitename, data = aidata.complete, method="ML", na.action="na.fail"))
    # summary(lme(AI_rostralanteriorcingulate_thickavg ~ IQ + Sex + Age + IQ*Sex + IQ*Age + Age*Sex + IQ*Sex*Age, random=~1|Sitename, data = aidata.complete, method="ML", na.action="na.fail"))
    
    ## check IQ in controls
    aidata.complete3 <- aidata.controls[,c(cov,region)][which(complete.cases(aidata.controls[,c(cov,region)])),]
    N.tot_iq_controls[[region]] <- nrow(aidata.complete3)
    outcome3 <- aidata.complete3[,region]
    lme_models_iq_controls[[region]] <- lme(outcome3 ~ IQ + Sex + Age, random=~1|Sitename, data = aidata.complete3, method="ML", na.action="na.fail")
    rm(aidata.complete3, outcome3)
    
    ## ADOS
    aidata.complete2 <- aidata.cases[,c(cov2,region)][which(complete.cases(aidata.cases[,c(cov2,region)])),]
    N.tot_ados[[region]] <- nrow(aidata.complete2)
    outcome2 <- aidata.complete2[,region]
    lme_models_ados[[region]] <- lme(outcome2 ~ ados.norm + Sex + Age, random=~1|Sitename, data = aidata.complete2, method="ML", na.action="na.fail")
    rm(aidata.complete2, outcome2)
    
    ## Medication
    aidata.complete4 <- aidata.cases[,c(cov4,region)][which(complete.cases(aidata.cases[,c(cov4,region)])),]
    N.tot_med[[region]] <- nrow(aidata.complete4)
    outcome4 <- aidata.complete4[,region]
    lme_models_med[[region]] <- lme(outcome4 ~ medication + Sex + Age, random=~1|Sitename, data = aidata.complete4, method="ML", na.action="na.fail")
    rm(aidata.complete4, outcome4)
}
rm(region, cov, cov2, cov4)


## store results into variable
data.models.iq = lapply(lme_models_iq, function(x){ summary(x)$tTable })
data.models.iq_controls = lapply(lme_models_iq_controls, function(x){ summary(x)$tTable })
data.models.ados = lapply(lme_models_ados, function(x){ summary(x)$tTable })
data.models.med = lapply(lme_models_med, function(x){ summary(x)$tTable })


print("the following region show FDR significant IQ in controls:")
c(which(p.adjust(sapply(data.models.iq_controls, "[", 2,5)[grep("thick", names(lapply(data.models.iq_controls, "[", 2,5)) )], method="fdr") < 0.05),
which(p.adjust(sapply(data.models.iq_controls, "[", 2,5)[grep("surf", names(lapply(data.models.iq_controls, "[", 2,5)) )], method="fdr") < 0.05),
which(p.adjust(sapply(data.models.iq_controls, "[", 2,5)[grep("thick|surf", names(lapply(data.models.iq_controls, "[", 2,5)), invert=T )], method="fdr") < 0.05)
)

##-------------------------
## make tables for models

for(models in c("data.models.iq", "data.models.ados", "data.models.iq_controls", "data.models.med")){
  tmp.models <- get(models)
  table <- data.frame(matrix(nrow=length(colnames(aidata)[grep("AI", colnames(aidata))]), ncol=0))
  table[,"region"] <- sub("AI_", "", colnames(aidata)[grep("AI", colnames(aidata))])
  table[,"Ntot"] <- as.numeric(get(paste("N.tot_",unlist(strsplit(models, "\\."))[3], sep="")))
  
  for(region in colnames(aidata)[grep("AI", colnames(aidata))]) {
    for(c in colnames(as.data.frame(tmp.models$AI_bankssts_surfavg)) ){               ## note that colnames are independent of AI region
      for(r in rownames(as.data.frame(tmp.models$AI_bankssts_surfavg)) ){             ## note that rownames are independent of AI region
        
        tmpdf <- as.data.frame(tmp.models[region])
        colnames(tmpdf) <- colnames(as.data.frame(tmp.models$AI_bankssts_surfavg))    ## note that colnames are independent of AI region
        table[which(table$region==gsub("AI_", "",region)),paste(c,"_",r, sep="")] <- tmpdf[r,c]
      } }
  }
  
  ## check which regions survive mcc for IQ or ADOS (performed separate per measure)
  if(models=="data.models.iq"| models=="data.models.iq_controls"){tmp="IQ"}else if(models=="data.models.med"){tmp="medication"}else{tmp="ados.norm"}
  
  mcc <- c(table[grep("thick", table$region),][which(p.adjust(table[grep("thick", table$region), paste("p-value_",tmp,sep="")], method="fdr") < 0.05),"region"],
           table[grep("surf", table$region),][which(p.adjust(table[grep("surf", table$region), paste("p-value_",tmp,sep="")], method="fdr") < 0.05),"region"],
           table[grep("surf|thick", table$region, invert=T),][which(p.adjust(table[grep("surf|thick", table$region, invert=T), paste("p-value_",tmp,sep="")], method="fdr") < 0.05),"region"])
  cond <- paste("table$region=='",mcc, "'", collapse="|", sep="")
  w <- eval(parse(text=paste("which(",cond,")", sep="")))
  table$mcc <- "no"
  table[w,"mcc"] <- "yes"
  
  ## which terms have p-values < 0.05
  tmp=apply(table[,(grep("p-value", colnames(table))[-1])], 2, function(x){ which(x < 0.05)})  ## note: [-1] is to remove intercept column
  for(i in c(1:nrow(table))){
    table[i,"other"] <- paste( gsub("p-value_", "", names(which(unlist(tmp) == i))), collapse=", ", sep="")
  }
  rm(tmp)
  
  ## save tables
  if(models !="data.models.iq_controls"){
  write.table(table, file=paste(working_dir,"working_data/Analysis/secondary/",unlist(strsplit(models, "\\."))[3],"_cases.xls",sep=""), sep="\t", row.names=F, col.names=T)
  }else{
  write.table(table, file=paste(working_dir,"working_data/Analysis/secondary/",unlist(strsplit(models, "\\."))[3],".xls",sep=""), sep="\t", row.names=F, col.names=T)
  }
} # end of model loop


print("Finished posthoc analysis")
print("--------------------------------")
#####
##
#
