# Supplementary material for: Altered structural brain asymmetry in autism spectrum disorder in a study of 54 datasets
Source: Nat Commun. 2019 Oct 31;10:4958. doi: 10.1038/s41467-019-13005-8 (PMC6823355; doi:10.1038/s41467-019-13005-8)
Supplement: Supplementary file 4 — Supplementary Software 1 [file 41467_2019_13005_MOESM4_ESM.zip › Supplementary Software 1/demo_ENIGMA_ASD_LAT_loading.R]

#=============================
## ENIGMA ASD-Lateralization
## Loading data
#=============================

## load packages
library(dplyr)

print("------------------------------------")
print("Start data loading")
##----------------------------------------

## load demo data
LRdata = read.delim(paste(working_dir,"randomized_demodata_ENIGMA_ASD_LAT.txt", sep=""))

## check column classes
table(apply(LRdata, 2, class)) ## all columns are of class character
## set LR data to numeric
LRdata2 <- LRdata
for (col in c(which(colnames(LRdata)=="ICV"):which(colnames(LRdata)=="RThickness")) ){
  LRdata2[,col] <- as.character(LRdata[,col])
  LRdata2[,col] <- as.numeric(LRdata[,col])
}
TRUE %in% apply(LRdata==LRdata2, 2, function(x){FALSE %in% x}) ## checked, values don't change after setting to numeric
LRdata <- LRdata2
rm(col, LRdata2)

##---------------------------------
print("remove NULL values from LR data")
##---------------------------------
## remove all the NULL values from the LR data columns
## loop through all regions
for(i in colnames(LRdata)[grep("L_|Left|R_|Right|SurfArea|Thickness", colnames(LRdata))] ){
  if(length(which(LRdata[,i]==0)) !=0){
    print(paste0("remove ",length(which(LRdata[,i]==0))," NULLs for ",i))
    LRdata[which(LRdata[,i]==0),i] <- NA
  }
}

##---------------------------------
print("calculate asymmetry index")
##-------------------------------

for (i in colnames(LRdata)[grep("L_|Left|LThickness|LSurfArea",colnames(LRdata))] )
  {
  left <-  i
  right <- gsub("L_", "R_", gsub("Left", "Right", gsub("LThickness", "RThickness", gsub("LSurfArea", "RSurfArea", i))))
  AI <-   gsub("L_", "AI_", gsub("Left", "AI_", gsub("LThickness", "AI_totalthick", gsub("LSurfArea", "AI_totalsurf", i))))  
  LRdata[,AI] <- (LRdata[,left] - LRdata[,right]) / (LRdata[,left] + LRdata[,right]) 
  rm(left, right, AI)
} 
rm(i) 


##========================================================
## WINSORIZATION OF OUTLIERS ON AI MEASURES IN TOTAL SAMPLE
## k = 3
##=======================================================

if(out=="yes"){
  
  print("winsorise AI outliers in total sample")  
  for(region in colnames(LRdata)[grep("AI_", colnames(LRdata))] ){
  ## define thresholds based on k=3
  wins3.low = head(sort(LRdata[,region]))[3]
  wins3.up = tail(sort(LRdata[,region]))[4]
  
  ## winsorize
  LRdata[which(LRdata[,region]>wins3.up),region] <- wins3.up
  LRdata[which(LRdata[,region]<wins3.low),region] <- wins3.low
}
}

#-------------------------------------------------------------
print("remove datasets with case-only or control-only data")
#------------------------------------------------------------
#library(dplyr)
tmp = LRdata %>% group_by(Dx, Sitename) %>% count(Dx)

if( length(names(which(table(tmp$Sitename)==1))) != 0) ## if 1 instead of 2, only cases or only control data is present
  {
    only = names(which(table(tmp$Sitename)==1))
    cond = paste("LRdata$Sitename=='",only,"'", sep="", collapse="|")
    w <- eval(parse(text=paste("which(", cond, ")")))
    LRdata <- LRdata[-w,]; rm(cond, w, tmp)
    
   print(" >> The following datasets were removed:"); print(only)

}

## note: reset levels for factor
LRdata$Sitename <- as.character(LRdata$Sitename)
LRdata$Sitename <- as.factor(LRdata$Sitename)
#=========================================
## Define reference groups
LRdata$Dx <- as.factor(LRdata$Dx)
LRdata$Sex <- as.factor(LRdata$Sex)
LRdata$Dx <- relevel(LRdata$Dx, "controls")
LRdata$Sex <- relevel(LRdata$Sex, "males")

##-----------------------
## check numbers of IQ and commorbidities

# ## examine distribution of IQ <70
test=LRdata[!(is.na(LRdata$IQ)),]
table(test[which(test$IQ <70),]$Dx) ## 19 controls, 66 cases (N=85 subjects in total)

## define aidata, by removing all redundant columns
covs <- c("SubjID", "Dx", "Age", "Sex", "Sitename", "IQ", "Handedness", "Medication.current...2.yes..1.no.", "ADOS")
aidata <- LRdata[,c(covs, colnames(LRdata)[grep("AI_", colnames(LRdata))])]


## define aidata subsets
subcort <- aidata[,c(grep("surf|thick", colnames(aidata), invert=TRUE))]  
cortsurf <- aidata[,c(covs, colnames(aidata)[grep("surf", colnames(aidata))] )]  
cortthick <- aidata[, c(covs, colnames(aidata)[grep("thick", colnames(aidata))] )]

## NOTE:
## The number of individuals differs per measure (i.e., thickness, surface area, subcortical volume)
## remove per measure those indvidiuals with no values
for(measure in c("subcort", "cortsurf", "cortthick")){
  tmpdata <- get(measure)
  
  tmp=apply(tmpdata[,grep("AI_", colnames(tmpdata))], 1, function(m){
    if(length(which(is.na(as.numeric(m))))==length(grep("AI_", colnames(tmpdata)))){m <- "missing"}else{ m <- "data"}
    return(m)
  })
  tmpdata <- tmpdata[-which(tmp=="missing"),]
  eval(parse(text=paste(measure,"<- tmpdata",sep="")))
  rm(tmp)  
}


print("finished data loading")
print("------------------------------------")

####
##
#
