# Supplementary material for: Altered structural brain asymmetry in autism spectrum disorder in a study of 54 datasets
Source: Nat Commun. 2019 Oct 31;10:4958. doi: 10.1038/s41467-019-13005-8 (PMC6823355; doi:10.1038/s41467-019-13005-8)
Supplement: Supplementary file 4 — Supplementary Software 1 [file 41467_2019_13005_MOESM4_ESM.zip › Supplementary Software 1/demo_SCRIPT2RUN.R]

##===========================
## ENIGMA ASD-Lateralization 
##==========================

## load packages
library(tidyr)
library(nlme)
library(usdm)
library(ggplot2)
library(cowplot)
library(ggridges)
library(gridExtra)

## define directory
if (Sys.info()['sysname']=='Windows') {dir="P://workspaces/"} else {dir="/data/workspaces/lag/workspaces/"}
working_dir=paste(dir,"lg-ENIGMA-Lateralization/ENIGMA_ASD/demo/",sep="")
setwd(working_dir)

## create directories if they not yet excist
if (dir.exists(paste(working_dir, "working_data/", sep="")) == FALSE){dir.create(paste(working_dir, "working_data/", sep="")) }
if (dir.exists(paste(working_dir, "working_data/Analysis/", sep="")) == FALSE){dir.create(paste(working_dir, "working_data/Analysis/", sep="")) }
if (dir.exists(paste(working_dir, "working_data/Analysis/primary", sep="")) == FALSE){dir.create(paste(working_dir, "working_data/Analysis/primary", sep="")) }
if (dir.exists(paste(working_dir, "working_data/Analysis/secondary/", sep="")) == FALSE){dir.create(paste(working_dir, "working_data/Analysis/secondary/", sep="")) }

## Define functions for cohen's d
d <- function(df, t, n1, n2) {
  d <- t*(n1+n2)/(sqrt(n1*n2)*sqrt(df))
  return(d)}

se.d <-function(d,n1,n2){
  se<-sqrt((n1+n2)/(n1*n2)+(d^2)/(2*(n1+n2-2)))
  names(se)<-"se for d"
  return(se)}

ci.d <- function(d, SE){
  ci.d <- c((d-1.96*SE),(d+1.96*SE))
  names(ci.d) <- c("95% CI lower", "95% CI upper")
  return(ci.d)
}

##---------------------------------

## define whether outliers should be winsorized, "yes" or "no"
out <- "no"

## define whether analysis should be run on data subset (i.e., 3T, 6yo, 40y, none)
subset <- "none"
## note: 3T subset won't run on the demo data, as the demo data has only 2 datasets which are anonimized

## define color code for plotting
col1 <- "#E7B800"    # surface area
col2 <- "#FC4E07"    # thickness
col3 <- "#00AFBB"    # subcortical volume

## note; all scripts below should be run with out==no and subset==none
## when different settings are defined (above), only run the loading_main.R and lme_primary.R
## lme_secondary.R should only be run with default settings.

source(paste(working_dir,"demo_ENIGMA_ASD_LAT_loading.R", sep=""))            ## loads data needed for main analysis ** redundant columns will be removed **
source(paste(working_dir,"demo_ENIGMA_ASD_LAT_lme_primary.R", sep=""))        ## run to perform main analysis ** other models were also tested, but this code is commented **
source(paste(working_dir,"demo_ENIGMA_ASD_LAT_lme_secondary.R", sep=""))      ## secondary analyses for age/sex, IQ/ADOS/medication

################
#######
#
