# Supplementary material for: Altered structural brain asymmetry in autism spectrum disorder in a study of 54 datasets
Source: Nat Commun. 2019 Oct 31;10:4958. doi: 10.1038/s41467-019-13005-8 (PMC6823355; doi:10.1038/s41467-019-13005-8)
Supplement: Supplementary file 4 — Supplementary Software 1 [file 41467_2019_13005_MOESM4_ESM.zip › Supplementary Software 1/randomized_demodata_ENIGMA_ASD_LAT.txt]

SubjID	ADOS	ADHD.commorbidity.current	Age	Anxiety.commorbidity.current	ASD.commorbidity.current	Depression.commorbidity.current	Dx	Handedness	ICV	IQ	L_bankssts_surfavg	L_bankssts_thickavg	L_caudalanteriorcingulate_surfavg	L_caudalanteriorcingulate_thickavg	L_caudalmiddlefrontal_surfavg	L_caudalmiddlefrontal_thickavg	L_cuneus_surfavg	L_cuneus_thickavg	L_entorhinal_surfavg	L_entorhinal_thickavg	L_frontalpole_surfavg	L_frontalpole_thickavg	L_fusiform_surfavg	L_fusiform_thickavg	L_inferiorparietal_surfavg	L_inferiorparietal_thickavg	L_inferiortemporal_surfavg	L_inferiortemporal_thickavg	L_insula_surfavg	L_insula_thickavg	L_isthmuscingulate_surfavg	L_isthmuscingulate_thickavg	L_lateraloccipital_surfavg	L_lateraloccipital_thickavg	L_lateralorbitofrontal_surfavg	L_lateralorbitofrontal_thickavg	L_lingual_surfavg	L_lingual_thickavg	L_medialorbitofrontal_surfavg	L_medialorbitofrontal_thickavg	L_middletemporal_surfavg	L_middletemporal_thickavg	L_paracentral_surfavg	L_paracentral_thickavg	L_parahippocampal_surfavg	L_parahippocampal_thickavg	L_parsopercularis_surfavg	L_parsopercularis_thickavg	L_parsorbitalis_surfavg
subj1	19	0	14	0	0	0	cases	1	1620000	99	1080	2.313	672	2.285	2685	2.529	1640	1.73	485	3.321	244	2.733	3963	2.399	5078	2.332	4087	2.56	2182	2.514	1225	2.474	5073	2.084	2833	2.688	3535	2.063	2032	2.294	3431	3.004	1386	2.548	662	2.604	1857	2.683	618
subj2	NA	0	12	0	0	0	controls	0	1530000	107	1410	2.372	797	2.527	2710	2.548	2049	1.791	363	3.358	215	3.227	3635	2.593	5054	2.44	3761	2.812	2469	3.292	1277	2.795	5977	2.095	2803	2.796	3703	2.051	1701	2.55	3514	3.004	1456	2.155	882	2.184	1804	2.841	687
subj3	12	0	17	0	0	0	cases	1	1770000	119	1407	2.741	713	2.346	2450	2.562	1792	1.948	488	3.385	239	3.564	3390	2.943	4803	2.415	3214	3.12	2627	3.261	1151	2.955	5304	2.222	2761	2.814	4097	2.229	1748	2.701	2838	3.275	1522	2.451	615	2.933	1587	2.714	763
subj4	NA	0	12	0	0	0	controls	1	1570000	98	1068	2.24	552	2.8	1613	2.64	1534	1.806	337	4.001	266	3.105	3084	2.658	4702	2.338	2569	2.78	2100	3.174	932	2.74	4834	2.084	2881	2.725	3347	1.878	1800	2.523	3065	2.941	1174	2.349	642	2.657	1320	2.657	658
subj5	13	0	16	0	0	0	cases	1	1810000	87	1149	2.571	1136	2.968	3135	2.759	1425	1.772	386	3.628	234	2.869	3192	2.686	4338	2.212	3922	2.623	2398	3.073	1247	2.432	5301	2.039	2851	2.934	3029	1.998	1743	2.882	3650	2.898	1763	2.563	765	2.033	2075	2.794	650
subj6	NA	0	17	0	0	0	controls	1	1820000	113	1145	2.62	467	2.597	3211	2.906	1825	2.082	307	2.61	223	3.205	3417	2.274	4943	2.565	3038	2.157	2671	2.985	1068	2.076	5372	2.194	2815	3.108	3356	2.083	1697	2.678	3098	2.63	1712	2.623	769	2.232	2002	3.002	852
subj7	NA	0	20	0	0	0	controls	NA	1630000	90	1093	2.46	505	2.779	2093	2.917	1683	1.668	417	3.231	242	3.166	2944	2.537	3492	2.38	3165	2.945	2165	3.508	946	2.363	4357	2.051	2579	3.017	2930	2.066	1767	2.558	2956	3.182	1287	2.473	697	2.165	1469	2.889	642
subj8	7	NA	44.11	NA	NA	NA	cases	1	1534515.315	110	1152	2.754	762	2.413	2942	3.086	1612	1.805	582	3.636	285	3.492	3970	2.874	6214	2.836	3850	3.122	2688	3.114	1207	2.664	6045	2.433	3463	3.304	3785	2.103	2698	2.633	3703	3.291	2085	2.95	1228	3.073	2711	3.123	936
subj9	NA	0	14	0	0	0	controls	1	1500000	130	1058	2.797	758	2.491	2386	2.843	1675	1.8	360	3.27	207	2.728	3266	2.496	4494	2.554	3262	2.614	2313	2.677	833	2.734	4605	2.154	2851	2.756	2757	1.921	1832	2.514	2913	3.163	1430	2.589	753	2.136	1845	2.878	669
subj10	NA	0	17	0	0	0	controls	1	1540000	114	997	2.405	635	2.856	2089	2.54	1513	1.815	409	2.772	228	3.278	3591	2.649	5374	2.436	3559	2.735	2101	3.112	1046	2.908	4687	2.12	2695	2.857	3260	2.049	1726	2.544	3178	2.875	1281	2.333	810	2.409	1632	2.561	658
subj11	NA	0	13	0	0	0	controls	1	1690000	106	1009	2.546	551	2.866	2634	2.969	1457	1.869	467	3.876	226	2.773	3299	2.664	5055	2.566	3772	2.453	2427	3.288	1405	2.562	4832	2.224	2865	2.912	3476	2.151	2542	2.816	3838	3.049	1330	2.183	774	2.53	2113	2.768	688
subj12	10	0	34	0	0	0	cases	2	1890000	126	1205	2.428	592	2.632	2802	2.465	1225	1.697	479	3.173	197	2.566	3448	2.443	5061	2.152	3606	2.65	2379	2.741	951	2.303	5244	2.048	2786	2.617	3096	1.832	1496	2.282	3203	2.94	1366	2.127	705	2.28	1563	2.569	634
subj13	11	0	12	0	0	0	cases	1	1350000	98	1148	2.707	807	3.27	2081	2.861	1469	1.905	487	3.594	195	3.933	3669	2.725	4806	2.881	3862	3.117	2897	2.94	1256	2.356	4846	2.219	3031	3.117	3576	2.048	1655	2.792	3600	3.187	1561	2.988	755	2.941	1859	2.954	744
subj14	17	0	18	0	0	0	cases	1	2030000	110	1137	2.679	554	2.37	3186	2.875	1551	2.234	569	3.025	173	3.341	4237	2.931	5473	2.829	3566	2.939	2917	2.7	1115	2.795	4716	2.281	3282	2.88	3460	2.364	2129	2.784	3424	3.104	1621	2.842	928	2.282	2002	2.68	663
subj15	NA	0	17	0	0	0	controls	1	1750000	110	1183	2.78	752	2.525	2461	2.97	1837	1.947	467	2.972	273	3.622	3522	2.718	4713	2.88	4154	2.889	2713	2.586	1303	2.692	4976	2.243	2796	2.927	3000	2.294	2336	2.458	3188	3.291	1546	2.788	698	2.532	1984	3.081	785
subj16	11	NA	27.1	NA	NA	NA	cases	1	1737272.747	139	1419	2.595	1204	3.055	4065	2.849	1430	1.971	496	3.352	232	3.067	3592	2.76	5097	2.638	4473	2.837	3124	3.001	1611	2.735	5246	2.164	3572	2.777	2287	1.974	2373	2.402	3876	3.204	2445	2.549	716	3.135	2472	3.068	685
subj17	NA	0	20	0	0	0	controls	1	1770000	119	1202	2.77	581	2.902	1508	2.769	1495	2.072	359	3.162	157	3.018	3157	3.087	4161	2.81	2670	3.067	1636	3.293	899	2.581	4928	2.38	2481	2.958	3082	2.118	1792	2.752	2767	3.117	1189	2.643	557	3.214	1504	3.008	494
subj18	NA	0	16	0	0	0	controls	1	1960000	114	1130	2.241	531	2.664	2820	2.568	1524	1.991	299	2.965	154	2.465	2670	2.424	4624	2.427	3646	2.545	2211	2.741	1147	3.008	5408	2.155	2891	2.662	3344	2.189	1682	2.62	3532	2.868	1449	2.456	830	2.761	1562	2.727	525
subj19	NA	0	25	0	0	0	controls	1	1460000	110	2011	2.788	725	2.548	3406	2.711	1827	2.052	463	2.681	273	3.173	4235	2.35	6290	2.563	4568	2.751	3026	2.824	1059	2.407	6716	2.06	3666	2.501	3582	1.882	1833	2.683	4077	2.967	1499	2.324	891	3.01	2079	2.935	974
subj20	18	0	22	0	0	0	cases	1	1620000	109	1085	2.47	567	2.573	2514	2.827	1312	1.77	250	3.24	257	2.616	2755	2.629	5712	2.376	3002	2.538	2227	3.084	538	2.768	6670	2.007	2794	2.582	2965	1.924	1925	2.215	3316	2.906	1337	2.379	643	2.501	1178	2.498	2163
subj21	NA	0	17	0	0	0	controls	1	1590000	107	1057	2.76	823	2.223	3071	2.648	1422	1.634	556	3.482	280	2.783	4528	2.585	4997	2.462	3561	2.816	2751	2.884	1196	2.531	4997	2.119	3195	2.76	2993	1.851	2317	2.435	3463	2.96	1716	2.661	886	3.051	2692	2.804	793
subj22	10	1	13	0	0	0	cases	1	1390000	120	912	2.11	394	2.737	1737	2.548	1495	1.809	372	3.459	183	2.444	3177	2.686	3635	2.398	2515	2.603	1993	2.944	843	2.557	4998	2.255	2330	2.752	3172	1.863	1570	2.575	2475	2.427	1100	2.402	617	3.166	1651	2.54	580
subj23	NA	0	21	0	0	0	controls	1	1470000	100	1229	2.604	836	2.392	2553	2.865	1470	1.907	406	2.999	216	4.006	2910	2.716	4896	2.595	3454	2.83	2597	2.781	887	2.815	4249	2.074	2784	2.903	2996	2.031	1854	2.222	3349	3.275	1455	2.83	962	2.577	1559	2.872	673
subj24	12	0	17	0	0	0	cases	1	1740000	103	1005	2.211	569	2.752	2610	2.706	1406	1.661	446	3.094	245	2.81	2911	2.542	4488	2.429	3547	2.621	2204	3.009	846	2.716	5362	1.926	2839	2.835	2600	2.005	1967	2.602	2604	2.862	1570	2.728	768	2.772	1442	2.831	641
subj25	19	NA	28.11	NA	NA	NA	cases	1	1483806.691	97	1102	2.833	581	3.411	2351	2.96	1499	2.26	470	3.632	193	2.745	3521	3.062	4999	2.817	3722	2.982	2192	3.334	1075	2.596	4876	2.596	2663	3.036	3148	2.406	1572	2.66	3293	3.199	1295	2.753	692	3.414	1560	2.929	615
subj26	12	1	15	0	0	0	cases	1	1810000	100	957	2.351	440	2.953	2468	2.508	1401	1.874	450	3.577	191	3.254	3293	2.929	4163	2.505	3039	2.889	2167	3.05	710	2.556	4144	2.326	2634	2.681	2754	1.942	1746	2.449	2668	3.134	1829	2.693	819	2.955	1407	2.598	607
subj27	NA	0	23	0	0	0	controls	1	1600000	127	1130	2.86	541	2.342	2691	3.114	1386	1.896	423	4.044	216	2.872	2882	2.754	4753	2.769	3446	3.002	2489	3.103	1077	2.439	4732	2.168	2645	2.917	2482	1.987	2030	2.461	3597	3.223	1365	2.913	800	2.802	1850	3.152	578
subj28	NA	0	17	0	0	0	controls	1	1300000	106	1177	2.477	699	2.73	2370	2.856	1496	1.829	419	3.86	211	2.887	3072	2.614	4866	2.54	3798	2.455	2440	3.059	1185	2.372	4924	2.049	3408	2.762	2844	2.076	1835	2.428	2955	2.925	1675	2.583	928	2.89	1754	2.827	797
subj29	16	0	14	0	0	0	cases	2	1600000	96	1466	2.444	852	3.157	2479	2.789	1323	2.019	445	3.647	259	3.115	3373	2.655	5376	2.468	3519	2.688	2586	3.178	1087	2.765	4850	2.19	3163	2.931	3297	2.156	2107	2.872	3440	3.029	1621	2.677	737	3.214	1815	2.914	783
subj30	NA	0	12	0	0	0	controls	1	1330000	104	1020	2.541	685	2.578	3299	2.988	1533	1.997	426	3.242	239	3.164	3481	2.229	5302	2.495	3164	2.411	2561	3.089	1136	2.527	5378	2.182	3248	2.962	3403	2.088	2132	2.632	3281	2.95	1731	2.702	678	2.561	1768	2.851	651
subj31	NA	0	25	0	0	0	controls	0	1740000	105	1270	2.455	579	2.911	1883	2.667	1478	1.867	413	3.194	195	2.706	3461	2.47	4810	2.428	3494	2.837	2254	3.207	931	2.818	4482	2.315	2782	2.719	3264	2.053	1859	2.384	3121	3.012	1367	2.425	681	2.259	1811	2.86	618
subj32	18	NA	47.5	NA	NA	NA	cases	1	1784093.193	85	1127	2.26	555	2.721	2329	2.403	1463	1.562	432	2.523	265	2.951	3963	2.513	5268	2.161	3628	2.618	2361	2.753	1211	2.612	5219	1.901	3097	2.619	3413	1.938	2259	2.788	3070	2.617	1612	2.204	669	2.797	1724	2.539	735
subj33	NA	0	17	0	0	0	controls	1	1730000	120	1507	2.399	931	2.573	3405	2.56	2014	1.704	592	3.268	325	2.762	4574	2.856	6266	2.379	5014	2.682	3202	2.952	1430	2.583	6572	2.054	3209	2.819	4079	2.28	2330	2.327	4024	2.801	1868	2.512	866	2.367	1874	2.669	659
subj34	13	0	17	0	0	0	cases	1	1970000	111	792	2.429	625	2.828	2932	2.645	1445	1.632	229	2.736	235	2.751	2556	2.581	5606	2.197	3357	2.669	2650	2.741	1072	2.535	4967	2.064	2296	2.77	2464	1.928	1717	2.322	2944	2.767	1771	2.373	730	2.734	1945	2.837	450
subj35	10	0	22	0	0	0	cases	2	1980000	123	872	2.447	468	3.593	2695	2.639	1342	1.805	492	3.35	203	2.674	2901	2.654	4330	2.235	3454	2.849	2358	3.126	1147	2.579	3857	2.194	2875	2.75	2375	1.994	1997	2.478	2972	2.741	1525	2.368	701	3.155	1318	2.353	630
subj36	NA	0	13	0	0	0	controls	1	1640000	114	1531	2.474	666	2.454	3491	2.729	1731	1.788	561	3.386	229	2.951	3823	2.685	5792	2.652	3986	2.897	2458	3.12	1333	2.719	5340	2.101	3369	2.58	2763	1.809	2235	2.428	3728	3.176	1715	2.595	765	2.613	2115	2.763	829
subj37	9	0	13	0	0	0	cases	1	1580000	108	1123	2.544	665	2.787	2768	2.356	1559	1.84	457	2.939	186	3.264	2858	2.74	4045	2.509	3072	2.925	2437	3.163	1024	2.334	4439	2.27	2779	3.033	2894	2.266	2169	2.681	2835	3.088	1497	2.552	576	3.154	1972	2.575	729
subj38	NA	0	36	0	0	0	controls	1	1540000	129	1176	2.525	734	2.268	2779	2.835	1946	1.898	472	2.71	198	3.027	3184	2.709	5873	2.577	3976	2.719	2853	2.648	1672	2.472	5566	2.268	3632	3.093	3605	2.143	2314	2.508	4009	3.091	2008	2.71	619	2.885	1673	2.764	672
subj39	NA	0	8	0	0	0	controls	1	1530000	86	1476	2.345	616	2.965	2978	2.658	1548	1.608	423	3.843	209	2.772	3791	2.642	6091	2.294	3885	2.741	2197	3.087	1176	2.456	4754	2.049	3187	2.831	3601	1.636	1949	2.308	3170	2.747	1573	2.5	759	2.616	1806	2.778	763
subj40	NA	0	13	0	0	0	controls	1	1530000	115	726	2.875	513	2.516	2106	2.698	1300	2.14	383	2.932	278	2.916	2604	2.891	3670	2.685	3001	3.006	2338	2.804	1162	2.697	4141	2.278	2444	3.055	2374	2.324	1793	2.59	2713	3.111	1272	2.857	605	2.999	1725	2.967	595
subj41	12	0	13	0	0	0	cases	1	1890000	134	1105	2.262	663	2.458	2706	2.496	1537	1.611	373	3.72	248	2.278	3419	2.506	5002	2.235	3429	2.572	2284	2.881	1093	2.603	4547	1.96	2908	2.414	2833	1.847	2129	2.124	3311	2.77	1548	2.122	635	1.922	1769	2.506	587
subj42	12	0	9	0	0	0	cases	1	1450000	86	936	2.539	796	2.175	3691	2.693	1517	1.618	330	2.976	261	2.93	3577	2.368	5269	2.29	4221	2.662	2621	3.069	1449	2.263	4504	2.077	3194	2.846	3227	1.93	2816	2.562	3984	2.855	1667	2.404	1060	1.949	2095	2.648	865
subj43	16	0	32	0	0	0	cases	1	1530000	123	1225	2.592	589	2.771	1955	2.829	1222	1.716	358	3.526	235	3.201	3088	2.744	4538	2.516	3109	2.83	2055	2.971	951	2.513	4493	2.069	2664	2.861	1906	1.98	1827	2.712	2906	3.015	1692	2.405	618	2.448	1527	2.725	613
subj44	12	0	20	0	0	0	cases	1	1570000	107	1172	2.643	751	2.78	2542	2.44	1729	1.788	501	3.557	238	2.655	3153	2.633	5058	2.322	4072	2.716	2245	3.121	924	2.352	4932	2.146	3053	2.81	2986	1.893	1984	2.562	3638	3.062	1438	2.456	855	3.239	1446	2.719	722
subj45	12	0	14	0	0	0	cases	0	1560000	119	1056	2.517	592	2.705	2713	2.965	1449	1.844	320	3.472	227	2.792	2749	2.739	4029	2.702	3300	2.83	2120	2.998	999	2.867	4087	2.065	2745	3.094	2993	2.009	1842	2.659	3098	3.099	1190	2.575	704	2.564	1608	2.749	717
subj46	16	NA	21.1	NA	NA	NA	cases	1	1624789.053	86	1050	2.609	625	2.892	2677	2.733	1469	1.722	400	2.71	236	3.097	3443	2.501	5844	2.591	4165	2.558	2608	2.621	1267	2.722	6442	2.108	3093	3.192	3927	2.08	1990	2.415	3898	3.025	1589	2.319	731	2.606	1964	2.771	722
subj47	17	0	9	0	0	0	cases	0	1400000	109	1216	2.555	667	2.745	2725	2.887	1443	1.67	381	2.985	205	2.896	4000	2.584	4571	2.445	3211	2.5	2896	3.179	949	2.589	4496	2.116	3087	2.861	3208	1.898	1959	2.462	2953	2.879	1535	2.389	785	2.685	1941	2.693	679
subj48	9	0	13	0	0	0	cases	1	1570000	116	962	2.213	640	2.673	2345	2.757	1412	1.885	387	3.271	279	2.898	3109	2.613	5636	2.479	3294	2.711	2601	2.952	1347	2.61	4748	2.222	2897	2.782	2525	2.004	1797	2.381	3080	2.947	1442	2.429	714	2.685	1843	2.819	626
subj49	12	NA	24.9	NA	NA	NA	cases	2	1503517.268	116	1002	2.323	749	2.552	1957	2.654	1615	1.769	405	3.164	164	2.817	3601	2.725	5704	2.38	3501	2.746	2275	2.966	1235	2.726	4652	2.02	2880	2.634	2717	2.089	1816	2.473	2725	3.124	1501	2.578	798	2.69	1961	2.782	650
subj50	NA	0	13	0	0	0	controls	1	1740000	100	1565	2.566	768	2.417	2867	2.713	1603	1.887	469	3.108	228	2.813	3467	2.647	5779	2.487	3737	2.634	2693	3.15	1027	2.624	5082	2.06	3431	2.669	3899	2.094	1812	2.51	3414	2.93	1539	2.57	736	2.913	2106	2.836	857
subj51	NA	0	15	0	0	0	controls	1	1580000	97	1070	2.432	948	2.804	2875	2.817	1304	1.807	431	3.562	255	3.506	3790	2.951	4805	2.553	3084	3.088	2233	3.048	1177	2.801	5567	2.165	2959	3.032	3131	2.176	2153	2.492	3138	3.257	1782	2.85	672	2.522	2070	2.912	731
subj52	NA	0	15	0	0	0	controls	1	1790000	103	1145	2.624	596	2.481	3704	2.664	1538	1.643	486	3.476	285	3.057	3326	2.579	3963	2.362	3984	2.804	2227	2.81	1129	2.746	5712	2.038	3009	2.734	2953	1.974	1832	2.64	3189	2.886	2131	2.406	649	2.967	1675	2.687	739
subj53	NA	0	14	0	0	0	controls	1	1580000	113	905	2.658	684	2.868	2519	2.337	1648	1.93	374	3.134	230	2.651	3454	2.666	4287	2.305	3482	2.709	2155	2.935	1052	2.936	5011	2.159	2715	2.534	3101	2.031	1921	2.256	3008	2.733	1626	2.199	649	3.429	1695	2.318	659
subj54	NA	0	14	0	0	0	controls	1	1870000	113	1724	2.22	633	2.794	2850	2.621	1865	1.584	586	2.923	284	2.818	4023	2.5	6090	2.323	4113	2.487	2979	2.569	1347	2.578	6162	1.944	3206	2.742	3888	1.892	2264	2.277	3713	2.682	1759	2.389	951	2.122	2402	2.684	657
subj55	11	NA	27.5	NA	NA	NA	cases	1	1775327.977	91	1099	2.64	812	2.528	3095	2.933	1803	1.852	511	3.485	285	2.639	3449	2.652	4752	2.413	3572	2.857	2600	3.164	1249	2.578	4811	2.178	2887	2.755	3530	1.967	1985	2.38	3631	3.081	1467	2.337	830	2.319	2064	2.799	689
subj56	9	0	12	0	0	0	cases	1	1740000	112	1896	2.401	954	2.542	3892	2.558	1548	1.688	434	3.36	196	3.071	3936	2.738	6937	2.511	3914	2.91	3002	2.983	1453	2.409	6498	2.141	3467	2.796	3351	1.938	2775	2.487	3768	2.906	2018	2.569	1019	2.285	2187	2.89	754
subj57	11	0	18	0	0	0	cases	1	1250000	109	1015	2.581	637	2.702	2007	2.739	1387	2.058	468	2.715	217	2.927	2957	2.76	5128	2.669	3076	2.618	2499	2.711	1048	2.824	4563	2.11	1965	2.937	2492	2.141	1673	2.563	2895	3.025	1149	2.687	577	2.785	1629	2.727	594
subj58	15	0	11	0	0	0	cases	1	1470000	114	919	2.611	485	2.665	2015	2.692	1289	1.801	330	3.498	159	2.939	2893	2.58	4464	2.558	3248	2.731	2211	3.205	868	2.635	4518	2.179	2862	2.87	1879	1.873	1989	2.648	2740	3.057	1419	2.526	763	2.806	2091	2.649	713
subj59	NA	0	23	0	0	0	controls	0	1760000	120	1202	2.665	691	2.636	2667	2.827	1484	1.893	412	3.901	207	3.311	3979	2.947	5164	2.687	3158	3	2323	3.313	1032	2.918	5268	2.424	3103	3.061	3137	1.981	1931	2.628	3069	3.089	1631	2.527	827	3.171	1741	2.839	614
subj60	7	0	13	0	0	0	cases	1	1350000	124	809	2.348	551	2.107	1937	2.622	1304	1.683	524	2.609	221	2.974	3380	2.334	4680	2.34	2857	2.33	2407	2.763	1064	2.315	4412	1.985	2449	2.714	3069	1.967	1645	2.486	2835	2.719	1486	2.477	728	2.019	1676	2.715	636
subj61	11	0	23	0	0	0	cases	0	1670000	127	1120	2.011	579	2.841	2648	2.362	1429	1.938	397	2.249	200	2.909	3818	2.157	4959	2.156	3538	2.26	2512	2.595	962	3.027	5305	2.173	3158	2.493	3195	2.23	1739	2.858	3141	2.6	1775	2.327	624	2.174	1687	2.542	800
subj62	8	0	32	0	0	0	cases	1	1380000	131	1028	2.567	694	3.099	3484	2.77	1463	2.083	436	3.559	240	3.286	3456	2.759	5374	2.585	3031	2.836	2530	3.159	1187	2.705	5297	2.199	3201	2.896	3423	2.21	2088	2.776	3155	3.063	1700	2.621	730	3.177	1679	2.877	601
subj63	NA	0	33	0	0	0	controls	1	1580000	122	1347	2.618	962	2.755	3462	2.52	1707	1.89	597	3.568	251	2.786	4309	2.795	5217	2.414	4420	2.879	2621	3.015	1534	2.277	5744	2.22	3120	2.725	3643	2.098	2351	2.426	3438	2.992	1494	2.379	881	3.071	2183	2.567	688
subj64	NA	0	9	0	0	0	controls	1	1430000	100	1255	2.575	598	2.413	2832	2.834	1483	1.711	430	3.149	247	3.594	3481	2.611	5575	2.349	3576	2.618	2705	2.826	1286	2.578	5115	1.933	2879	3.042	3141	2.169	2065	2.722	3421	3.037	1601	2.529	639	2.582	2081	2.865	624
subj65	15	0	11	1	0	0	cases	2	0	109	1229	3.035	639	2.721	2529	2.921	1429	2.12	405	3.348	286	3.243	2828	2.854	3750	2.74	3062	2.93	2216	3.004	1144	2.539	4339	2.3	2880	2.945	2898	2.349	1721	2.638	2946	3.377	1425	2.841	667	2.884	1790	2.67	739
subj66	13	1	28	0	0	0	cases	1	1960000	100	1141	2.901	482	2.679	2621	2.875	1631	2.109	433	3.395	245	3.356	3369	2.952	5330	2.726	3378	3.004	2112	2.955	1002	2.752	5185	2.381	2483	3.121	2855	2.074	1901	2.778	2997	3.244	1405	2.888	793	2.584	1975	2.909	633
subj67	7	0	13	0	0	0	cases	1	1780000	126	863	2.326	539	2.757	2231	2.783	1291	1.504	360	3.146	231	3.23	2620	2.795	3714	2.58	3221	2.791	2026	2.71	885	2.438	4051	1.929	2345	2.809	3099	1.703	1461	2.232	3138	3.153	1227	2.638	897	2.638	1411	2.839	583
subj68	13	NA	48	NA	NA	NA	cases	NA	1672942.466	102	1343	2.656	905	2.415	3463	3.004	1521	1.983	444	3.801	332	3.413	3889	3.02	4683	2.881	3237	2.86	3094	3.54	1118	2.844	5469	2.296	3386	2.998	3681	2.083	2893	2.907	3329	3.271	2554	3.048	857	2.748	2445	3.018	839
subj69	8	0	17	0	0	0	cases	1	1540000	111	1188	2.421	941	2.664	1836	2.681	1315	1.88	471	3.394	243	3.131	3341	2.65	4907	2.484	3124	2.526	2003	3.06	1194	2.644	5038	2.256	2505	2.811	3297	1.973	1855	2.245	3459	2.907	1278	2.439	833	2.523	1609	2.779	649
subj70	NA	0	20	0	0	0	controls	2	1840000	126	1152	2.46	702	2.946	2166	2.613	1576	1.919	356	3.312	204	2.743	3732	2.7	4787	2.42	3731	2.76	2976	3.001	959	2.375	4918	2.272	3137	2.651	3306	1.86	1694	2.604	3001	2.871	1519	2.278	853	3.177	2273	2.371	730
subj71	NA	0	19	0	0	0	controls	1	1690000	115	890	2.79	669	2.591	2337	2.807	1581	1.709	376	3.244	238	2.541	3573	2.71	4571	2.616	3714	2.842	2243	2.754	1234	2.794	4721	2.079	2720	2.876	3340	2.041	1742	2.347	3223	3.085	1236	2.532	623	2.506	1840	2.776	750
subj72	9	NA	22.2	NA	NA	NA	cases	1	1942403.786	111	1311	2.447	961	2.693	3237	2.694	1886	1.685	538	3.765	247	2.704	4724	2.669	5495	2.343	3992	2.62	2564	3.117	1452	2.761	6468	2.168	3172	2.701	4396	1.875	2121	2.261	3898	2.801	1602	2.328	959	2.861	2001	2.933	756
subj73	18	NA	31.2	NA	NA	NA	cases	1	1579279.626	102	1241	2.756	641	2.664	3232	2.68	1402	1.933	609	3.011	179	2.637	3223	2.876	5206	2.806	3560	3.141	2594	3.076	1315	2.964	5707	2.319	2929	2.699	3874	2.097	2072	2.566	3355	2.941	1910	2.518	686	2.75	1670	2.694	765
subj74	NA	0	16	0	0	0	controls	1	1620000	102	891	2.489	717	2.244	2286	3.005	1614	1.735	398	3.035	239	3.324	3341	2.614	4712	2.441	3603	2.505	2328	2.705	1305	2.749	5197	2.043	2812	3.049	3166	2.186	1719	2.304	3286	2.986	1214	2.743	649	2.722	1838	2.743	784
subj75	8	0	14	0	0	0	cases	1	1410000	113	1255	2.486	638	2.398	2217	2.739	1721	1.921	375	2.764	183	2.965	3116	2.534	4472	2.53	3333	2.408	2219	2.963	860	2.811	5239	2.097	3118	2.734	3158	2.163	2016	2.59	3238	2.731	1216	2.623	729	2.574	1660	2.783	627
subj76	15	NA	22	NA	NA	NA	cases	1	1696474.284	110	970	2.431	738	2.434	1858	2.342	1620	1.689	397	3.163	247	2.755	2985	2.497	4217	2.247	3074	2.882	1969	2.832	855	2.544	5110	2.437	2197	2.428	3017	1.889	1614	2.282	2947	2.72	1066	2.229	704	2.859	1388	2.173	627
subj77	8	0	23	0	0	0	cases	0	1670000	101	1093	2.57	917	3.001	2405	2.641	2318	1.884	373	3.135	181	3.414	3733	2.794	4551	2.533	3297	2.936	2202	2.97	1160	2.769	5630	2.178	2791	2.827	3889	2.115	1908	2.631	3618	3.095	1530	2.328	796	3.089	1960	3.011	687
subj78	17	NA	23.8	NA	NA	NA	cases	1	1628254.931	94	994	2.499	733	2.307	2121	2.386	1710	1.639	375	3.585	163	3.236	3075	2.757	5765	2.325	3521	2.956	2181	2.843	997	2.574	5012	2.177	2333	2.641	3811	1.983	1583	2.425	3115	2.994	1113	2.293	631	3.447	1852	2.616	548
subj79	NA	0	12	0	0	0	controls	1	1670000	126	1213	2.979	776	2.551	2442	2.977	1555	1.699	523	3.854	238	3.073	4083	2.712	5065	2.715	3591	2.819	2378	3.112	937	2.34	5066	2.237	3167	3.065	3971	2.089	1925	2.422	3421	3.527	1718	2.71	805	2.936	1689	3.108	738
subj80	16	0	21	0	0	0	cases	1	1570000	107	1271	2.739	805	2.602	2102	2.911	1523	1.745	389	4.215	269	2.829	3504	2.828	5718	2.64	4000	2.698	2356	3.367	1134	2.831	4680	2.335	2824	2.723	2758	2.077	1983	2.415	3311	3.096	1775	2.438	1050	2.711	1852	2.812	630
subj81	NA	0	21	0	0	0	controls	1	1650000	117	904	2.648	868	2.72	2619	3.086	1766	1.967	473	3.61	165	3.222	3215	2.961	3966	2.865	3907	3.045	2198	2.99	931	2.669	5175	2.332	2851	2.876	3331	2.173	1756	2.62	3165	3.235	1506	2.816	780	2.812	1407	3.077	674
subj82	NA	0	11	0	0	0	controls	1	1470000	118	1199	2.079	671	2.451	2348	2.41	1271	1.667	380	2.981	192	2.885	3355	2.459	4393	2.21	3401	2.611	2538	2.855	1018	2.276	4759	2.054	2530	2.505	3706	2.105	1669	2.389	3334	2.792	1344	2.071	633	1.805	1895	2.513	659
subj83	NA	0	9	0	0	0	controls	1	1590000	95	1290	2.247	691	2.622	2437	2.578	1624	1.711	376	3.579	235	3.553	3543	2.546	4784	2.367	3459	2.501	2402	2.872	1275	2.424	5502	2.212	3146	2.82	3930	1.954	2119	2.489	3093	2.881	1556	2.406	717	2.495	2200	2.644	731
subj84	9	0	12	0	0	0	cases	2	1410000	122	1465	2.36	711	2.507	2096	2.215	1649	1.997	432	2.405	263	3.121	3522	2.479	4839	2.252	3231	2.337	2491	2.827	1035	2.317	5356	1.999	2767	2.621	3557	1.918	1729	2.634	3150	2.808	1560	2.293	655	2.117	1690	2.657	659
subj85	NA	0	13	0	0	0	controls	0	1760000	107	1181	2.605	817	2.666	2680	2.644	1459	1.813	481	3.505	205	2.962	3440	2.916	4651	2.311	3617	2.557	2307	3.012	1301	2.575	6367	2.334	2945	2.726	2864	2.159	2059	2.565	3444	2.964	1605	2.597	1048	3.075	1892	2.832	747
subj86	7	NA	22.1	NA	NA	NA	cases	2	1340860.995	116	873	2.564	1048	2.752	1813	2.955	1710	1.969	370	2.47	269	3.401	3644	2.66	4877	2.491	3798	2.652	2089	2.884	1108	2.655	4660	2.109	2805	3.098	3555	2.112	1837	2.6	3151	2.889	1381	2.807	731	3.064	1686	2.955	589
subj87	NA	0	13	0	0	0	controls	1	1610000	103	970	2.632	670	2.758	2035	2.523	1712	1.914	600	3.874	237	3.301	3766	2.679	4173	2.469	3153	2.812	2208	3.022	1085	2.472	5673	2.271	2403	2.61	3222	1.886	1821	2.554	3024	3.189	1337	2.341	819	2.635	1509	2.47	642
subj88	NA	0	12	0	0	0	controls	1	1700000	124	1380	2.563	1006	2.632	2695	2.774	1512	1.815	619	3.052	178	3.264	3898	2.765	4569	2.615	3860	2.743	2162	3.115	1380	2.726	4730	2.093	3165	2.901	3281	2.187	2008	2.523	3518	2.979	1541	2.92	652	2.367	2071	2.884	802
subj89	18	0	19	0	0	1	cases	1	1680000	113	1016	2.135	427	2.409	3565	2.573	1328	1.923	551	2.708	212	2.967	3746	2.285	4260	2.168	3557	2.399	2450	2.487	871	2.674	5116	2.037	3235	2.656	3088	1.929	1909	2.291	3081	2.82	1603	2.538	770	2.554	1610	2.668	837
subj90	17	0	23	0	0	0	cases	1	1850000	87	1106	2.779	576	2.569	2818	2.889	1747	2.065	617	3.352	259	3.687	4007	2.825	5221	2.664	3790	3.12	2195	2.943	1165	2.839	5165	2.274	2701	3.105	3249	2.292	2106	2.605	3272	3.339	1830	2.642	781	2.159	1653	3.008	675
subj91	8	0	11	0	0	0	cases	1	1630000	108	1068	2.646	541	2.354	3205	3.052	1641	1.764	455	3.248	229	3.911	3171	2.974	5278	2.888	4057	2.924	2568	2.627	1045	2.666	4630	2.375	2812	3.15	3435	2.318	1558	2.528	2947	3.303	1519	2.957	638	2.761	2421	3.122	631
subj92	NA	0	14	0	0	0	controls	1	1660000	103	1031	2.496	477	2.752	2936	2.794	1642	1.837	557	2.88	176	2.901	3858	3.023	5610	2.577	3383	3.162	2263	3.349	1007	3.001	5073	2.257	2485	2.899	2774	2.083	1959	2.485	3077	3.275	1401	2.426	842	3.395	1473	2.544	648
subj93	12	1	14	0	0	0	cases	1	1860000	103	1153	2.635	564	2.629	2441	2.647	1510	2.008	410	2.924	200	2.905	3065	2.573	5745	2.463	3279	2.421	2546	2.845	1247	2.673	4845	2.157	2757	2.78	3135	2.034	2667	2.44	3113	2.762	1279	2.621	705	2.637	2056	2.743	796
subj94	NA	0	12	0	0	0	controls	1	1580000	112	904	2.779	635	2.85	2005	2.813	1281	1.946	266	2.987	207	3.838	3534	2.855	4671	2.698	2959	2.908	2198	2.941	975	2.549	4388	2.129	2343	2.997	3271	2.169	1766	2.587	2967	3.286	1145	2.689	753	2.663	1752	2.716	626
subj95	9	NA	32.5	NA	NA	NA	cases	1	1724124.215	113	1176	2.197	681	2.678	1975	2.813	1439	1.637	455	3.829	261	3.224	2901	2.652	5204	2.279	3504	2.837	2150	3.184	919	2.27	4460	2.111	2948	2.791	3309	1.935	1708	2.575	3056	2.835	1742	2.659	736	2.166	1671	2.637	625
subj96	13	NA	51.7	NA	NA	NA	cases	2	1767018.481	112	1119	2.961	812	2.396	3004	2.857	1366	1.7	417	3.093	239	3.152	2860	2.974	5268	2.746	3588	3.057	2430	2.804	876	2.538	4942	2.284	2826	3.083	2817	2.147	1962	2.602	3294	3.314	1489	2.532	749	2.432	1791	2.599	750
subj97	8	NA	32	NA	NA	NA	cases	1	1712166.62	125	918	2.289	614	2.035	2883	1.836	1962	1.66	538	1.856	273	1.936	3743	1.874	5595	1.695	4023	1.764	2188	2.225	1198	2.297	7003	1.637	3362	1.873	3928	1.715	2318	1.65	3750	1.525	1551	2.029	803	1.703	2232	1.592	894
subj98	13	0	11	0	0	0	cases	1	1750000	106	1078	2.43	606	2.481	2518	2.865	1282	2.069	387	2.551	219	3.355	3361	2.536	4171	2.621	3082	2.78	2179	2.752	870	2.58	4407	2.339	2634	3.249	2978	2.321	1838	2.593	2796	2.699	1279	2.959	1284	2.616	1458	2.978	578
subj99	6	NA	55.3	NA	NA	NA	cases	2	1434404.469	111	1490	2.816	815	2.676	2879	2.909	1398	2.166	437	3.041	251	3.739	3599	2.546	5301	2.8	3974	2.442	2490	3.049	1015	2.778	5880	2.472	3180	3.155	3487	2.484	2406	2.531	3767	2.81	1808	3.258	945	2.635	1496	2.929	675
subj100	12	0	21	0	0	0	cases	0	1540000	128	841	2.064	511	2.241	1902	2.465	1388	1.617	410	3.28	234	3.371	3160	2.624	3579	2.357	3323	2.624	1915	2.457	865	2.153	3841	2.085	2581	2.39	3125	1.797	1623	2.198	2855	2.82	1112	2.319	737	2.443	1374	2.684	628
subj101	NA	0	20	0	0	0	controls	1	1690000	110	1046	2.509	847	2.755	2879	2.413	1757	1.577	397	3.195	226	2.521	4352	2.811	5289	2.297	4797	2.854	2526	3.229	1399	2.677	5621	2.097	2850	2.689	3902	1.87	2020	2.569	3949	3.002	1446	2.175	1080	2.001	1867	2.52	756
subj102	7	0	16	0	0	0	cases	2	1750000	127	860	2.601	665	2.974	2257	2.466	1566	1.734	350	2.931	277	3.336	3198	2.6	5106	2.384	3644	2.714	2343	2.924	1107	3	4373	2.026	2232	2.878	2808	2.17	1981	2.841	3208	2.671	1342	2.741	693	2.224	1515	2.761	657
subj103	10	0	13	0	0	0	cases	1	1730000	97	1017	2.486	551	2.491	2024	2.438	1510	1.699	359	3.479	271	2.609	3841	2.607	5802	2.354	3312	2.455	2593	3.025	1333	2.574	5525	2.127	3165	2.633	3031	1.902	2168	2.459	3695	2.879	1361	2.451	866	2.38	1947	2.77	824
subj104	8	NA	39.1	NA	NA	NA	cases	2	2032115.078	85	932	2.958	737	2.587	2543	2.732	1865	1.989	554	2.764	246	3.21	2968	2.475	4362	2.528	4008	2.73	2254	2.857	1169	2.452	5572	2.117	2810	2.569	3251	1.961	1911	2.591	3214	2.984	1312	2.335	702	3.05	1417	2.981	736
subj105	16	1	13	0	0	0	cases	2	1610000	109	1006	2.739	976	3.068	2643	2.935	1565	1.917	407	2.901	246	2.968	4032	2.642	5171	2.37	3518	2.789	2181	3.052	1451	2.543	5850	2.127	2497	2.837	3444	1.985	1841	2.419	3089	3.113	1515	2.544	813	2.885	2480	2.907	667
subj106	NA	0	31	0	0	0	controls	1	1570000	118	920	2.381	616	2.813	2733	2.574	1930	1.671	468	3.458	149	2.838	3324	2.802	4154	2.432	3198	2.889	2230	3.344	871	2.183	6038	2.194	2665	2.74	2961	1.983	1578	2.466	3269	2.962	1518	2.392	743	2.904	1363	2.445	680
subj107	10	NA	24.1	NA	NA	NA	cases	1	1615881.976	111	1201	2.699	740	2.448	2676	2.597	1565	1.952	374	2.946	223	3.147	3842	2.524	5278	2.664	3674	2.872	2643	2.738	1114	2.242	5692	2.093	3046	2.953	2879	2.04	1955	2.309	3176	3.371	1599	2.61	943	2.591	1620	2.671	672
subj108	13	0	24	0	0	0	cases	1	1820000	124	792	2.368	503	2.399	2776	2.472	1489	1.76	364	3.556	213	3.327	4017	2.532	4857	2.318	3513	2.632	2227	2.889	1008	2.5	4298	1.965	2680	2.798	3557	1.927	1618	2.537	2714	2.885	1402	2.498	709	3.231	1707	2.713	662
subj109	NA	0	10	0	0	0	controls	2	1590000	124	1071	2.568	707	2.623	1726	2.63	1256	1.852	408	2.978	201	2.972	3489	2.737	3696	2.59	3150	2.6	1888	3.217	1107	2.815	4139	1.996	2492	2.758	2665	1.915	1778	2.488	2910	2.954	1230	2.32	618	2.785	1993	2.878	620
subj110	6	NA	42.6	NA	NA	NA	cases	1	1471078.487	124	1066	2.901	976	2.256	2987	2.613	1775	1.894	354	3.429	231	2.693	3827	2.549	4971	2.413	3808	2.684	2286	2.435	1036	2.495	6279	2.026	2601	2.89	3831	2.12	1716	2.311	3883	3.014	1519	2.629	687	2.164	1708	2.763	692
subj111	13	NA	53.9	NA	NA	NA	cases	1	1572431.716	113	1189	2.91	783	2.277	2432	2.926	1639	1.699	417	3.46	297	3.244	3230	2.65	5655	2.615	3846	2.813	2611	2.679	1228	2.61	5360	2.05	3306	2.873	3692	1.902	2438	2.381	4045	3.309	1731	2.753	825	2.672	2301	2.957	666
[truncated: 122 more columns]
