# Supplementary material for: Altered structural brain asymmetry in autism spectrum disorder in a study of 54 datasets
Source: Nat Commun. 2019 Oct 31;10:4958. doi: 10.1038/s41467-019-13005-8 (PMC6823355; doi:10.1038/s41467-019-13005-8)
Supplement: Supplementary file 4 — Supplementary Software 1 [file 41467_2019_13005_MOESM4_ESM.zip › Supplementary Software 1/README.txt]

--------------------------------------
Nature Communications software policy
---------------------------------------
1. system requirements
Rstudio (version 3.3.3, version 3.5.3); OS: windows

2. Installation guide

All information regarding installation can be found at the corresponding webpage:
Rstudio 			https://www.rstudio.com/products/rstudio/download/

3. Demo

INSTRUCTIONS

The demo_SCRIPT2RUN.R file is the only script that needs to be run (it automatically runs the other scripts in the folder).
In the demo_SCRIPT2RUN.R script, one could define:
* whether outliers should be winsorized or not (out="yes|no")   ## default: out="no"
* whether the analysis should be run on the total sample or on subsets (subset="none|3T|6yo|40y") ## default: subset="none"
* the colours of the plots for surface area (col1) thickness (col2) and subcortical volumes (col3) ## default: col1="E7B800"; col2="FC4E07"; col3="00AFBB"

In the script "demo_ENIGMA_ASD_LAT_lme_primary.R" another linear mixed effects models can be defined based on poly(Age,2).
This models is commented (#) and therefore not run in R, unless manually uncommented.
default: lme(outcome ~ Dx + Sex + Age, random=~1|Sitename, data = aidata.complete, method="ML", na.action="na.fail")
Note that all code is based on the default model, and when selecting the poly(Age,2) model one should uncomment/comment different parts of the script (clearly indicated in notes of script).


EXPECTED OUTPUT AND RUN TIME FOR DEMO PER SCRIPT
SCRIPT2RUN.R
output:	all output that is listed below.
time: < 5min.

ENIGMA_ASD_LAT_loading.R
output:	none
time:	< 1min.

ENIGMA_ASD_LAT_lme_primary.R
output:	excel file with main results (either winsorized or not, in total sample or in subset, or both). 
        initially, only the main results are saved, but when running again with different settings (i.e., winsorized/subsets - defined manually) other tables are saved as well.
time: < 1min.

ENIGMA_ASD_LAT_lme_secondary.R
output:	excel table with directions of asymmetry (Table S8) (note: only saved when there are significant main results)
	excel tables with lme results of interactions with diagnosis, including diag*sex, diag*age (with factor age), diag*age_cont (with continuous age), diag*age*sex (threeway, with factor age)
	excel tables with lme results for stratification analysis (i.e., children, adults, males, females).
	excel tables of within-cases analysis for IQ, medication use, and ADOS, as well as for IQ within controls. 
time: about 1 min.

4. Instructions for use

How to run the software on your data? 
Open Rstudio in windows, open a R script (e.g. SCRIPT2RUN.R) and click on the 'Run' button (or else select the code and press CNTRL+ENTER)

Reproduction instructions: see above (point 3. Demo)


#### END ####
